# Supplementary material for: Comparative Time-Scale Gene Expression Analysis Highlights the Infection Processes of Two Amoebophrya Strains
Source: Front Microbiol. 2018 Oct 2;9:2251. doi: 10.3389/fmicb.2018.02251 (PMC6176090; doi:10.3389/fmicb.2018.02251)
Supplement: Supplementary file 20 [file Table_5.XLSX]

## Sheet: A120
Supplementary Table S5: BRITE categories in Amoebophyra A120 URGs
BRITE category	URG1	URG2							URG3
		URG2_1	URG2_2	URG2_3	URG2_4	URG2_5	URG2_6	URG2_7	URG3_1	URG3_2	URG3_3	URG3_4
ATP-dependent RNA helicase DDX5/DBP2 [EC:3.6.4.13]	X
creatine kinase [EC:2.7.3.2]	X
high mobility group protein B2	X
actin beta/gamma 1	X
ATP-dependent RNA helicase DDX5/DBP2 [EC:3.6.4.13]	X
solute carrier family 38 (sodium-coupled neutral amino acid transporter), member 4	X
cytohesin	X
L-lactate dehydrogenase (cytochrome) [EC:1.1.2.3]	X
far upstream element-binding protein	X
nucleoredoxin [EC:1.8.1.8]	X
cell division cycle protein 37	X
tripartite motif-containing protein 27 [EC:2.3.2.27]	X
peroxin-10	X
elongation factor 3	X
aspartate beta-hydroxylase [EC:1.14.11.16]	X
RAC serine/threonine-protein kinase [EC:2.7.11.1]	X
L-lactate dehydrogenase (cytochrome) [EC:1.1.2.3]	X
UDP-glucuronate 4-epimerase [EC:5.1.3.6]	X
Ca2+-transporting ATPase [EC:3.6.3.8]	X
Ca2+ transporting ATPase, sarcoplasmic/endoplasmic reticulum [EC:3.6.3.8]	X
Delta8-fatty-acid desaturase [EC:1.14.19.4]	X
palmitoyltransferase ZDHHC2/15/20 [EC:2.3.1.225]	X
calmodulin	X
L-ascorbate peroxidase [EC:1.11.1.11]	X
catechol O-methyltransferase [EC:2.1.1.6]	X
poly [ADP-ribose] polymerase 7/11/12/13 [EC:2.4.2.30]	X
poly [ADP-ribose] polymerase 10/14/15 [EC:2.4.2.30]	X
glutamine synthetase [EC:6.3.1.2]	X
solute carrier family 24 (sodium/potassium/calcium exchanger), member 3	X
solute carrier family 24 (sodium/potassium/calcium exchanger), member 2	X
aconitate hydratase [EC:4.2.1.3]	X
potassium voltage-gated channel Eag-related subfamily H member 8	X
membrane dipeptidase [EC:3.4.13.19]	X
syntaxin 1B/2/3	X
hsp70-interacting protein	X
inorganic pyrophosphatase [EC:3.6.1.1]	X
Delta8-fatty-acid desaturase [EC:1.14.19.4]	X
acyl-CoA oxidase [EC:1.3.3.6]	X
succinate dehydrogenase (ubiquinone) iron-sulfur subunit [EC:1.3.5.1]	X
mitogen-activated protein kinase kinase kinase 7 [EC:2.7.11.25]	X
2-oxoglutarate dehydrogenase E2 component (dihydrolipoamide succinyltransferase) [EC:2.3.1.61]	X
ATPase family AAA domain-containing protein 3A/B	X
1-phosphatidylinositol-4-phosphate 5-kinase [EC:2.7.1.68]	X
homoaconitase [EC:4.2.1.-]	X
arginyl-tRNA synthetase [EC:6.1.1.19]	X
phosphoserine phosphatase [EC:3.1.3.3]	X
DNA ligase 1 [EC:6.5.1.1 6.5.1.6 6.5.1.7]	X
protein phosphatase 1 regulatory subunit 42	X
plectin	X
putative transcription factor	X
ATP-binding cassette, subfamily G (WHITE), member 5 (sterolin 1)	X
Niemann-Pick C1 protein	X
dihydrolipoamide dehydrogenase [EC:1.8.1.4]	X
acetyl-CoA acyltransferase 1 [EC:2.3.1.16]	X
succinyl-CoA synthetase beta subunit [EC:6.2.1.4 6.2.1.5]	X
coiled-coil domain-containing protein 41	X
cation-transporting ATPase 13A3/4/5 [EC:3.6.3.-]	X
cathepsin F [EC:3.4.22.41]	X
cellulose 1,4-beta-cellobiosidase [EC:3.2.1.91]	X
nitrogen fixation protein NifU and related proteins	X
ubiquinol oxidase [EC:1.10.3.11]	X
solute carrier family 38 (sodium-coupled neutral amino acid transporter), member 7/8	X
dTDP-4-amino-4,6-dideoxygalactose transaminase [EC:2.6.1.59]	X
L-lactate dehydrogenase (cytochrome) [EC:1.1.2.3]	X
glutathione S-transferase [EC:2.5.1.18]	X
voltage-dependent calcium channel T type alpha-1H	X
serine/threonine-protein kinase TTK/MPS1 [EC:2.7.12.1]	X
radial spoke head protein 1	X
ATP-binding cassette, subfamily G (WHITE), member 2	X
nicotinamidase [EC:3.5.1.19]	X
Lon-like ATP-dependent protease [EC:3.4.21.-]	X
ATP-dependent Lon protease [EC:3.4.21.53]	X
aldehyde dehydrogenase (NAD+) [EC:1.2.1.3]	X
phosphoenolpyruvate carboxykinase (ATP) [EC:4.1.1.49]	X
H/ACA ribonucleoprotein complex non-core subunit NAF1	X
solute carrier family 8 (sodium/calcium exchanger)	X
uncharacterized protein	X
pumilio RNA-binding family	X
cathepsin C [EC:3.4.14.1]	X
calmodulin	X
enoyl-CoA hydratase/3-hydroxyacyl-CoA dehydrogenase [EC:4.2.1.17 1.1.1.35 1.1.1.211]	X
elongation factor 3	X
gastricsin [EC:3.4.23.3]	X
cathepsin D [EC:3.4.23.5]	X
sphingolipid Delta-4 desaturase [EC:1.14.-.-]	X
fumarate hydratase, class I [EC:4.2.1.2]	X
protein disulfide-isomerase A6 [EC:5.3.4.1]	X
NAD(P) transhydrogenase [EC:1.6.1.2]	X
protein disulfide-isomerase A6 [EC:5.3.4.1]	X
ADP-ribosylation factor-like protein 1	X
1-phosphatidylinositol-4-phosphate 5-kinase [EC:2.7.1.68]	X
malate dehydrogenase (quinone) [EC:1.1.5.4]	X
abnormal spindle-like microcephaly-associated protein	X
malate synthase [EC:2.3.3.9]	X
myosin V	X
26S proteasome regulatory subunit N9	X
myosin V	X
branched-chain amino acid aminotransferase [EC:2.6.1.42]	X
12-oxophytodienoic acid reductase [EC:1.3.1.42]	X
protein Mpv17	X
cysteine and glycine-rich protein	X
cell division control protein 6	X
choline dehydrogenase [EC:1.1.99.1]	X
FAD-dependent fumarate reductase [EC:1.3.8.-]	X
polycystin 2	X
solute carrier family 8 (sodium/calcium exchanger)	X
solute carrier family 25 (mitochondrial citrate transporter), member 1	X
protein phosphatase 1L [EC:3.1.3.16]	X
ariadne-1 [EC:2.3.2.27]	X
ATP-dependent Clp protease ATP-binding subunit ClpX	X
acyl-CoA oxidase [EC:1.3.3.6]	X
protein phosphatase 1 regulatory subunit 42	X
ethanolamine-phosphate cytidylyltransferase [EC:2.7.7.14]	X
RNA-binding protein Musashi	X
centrosomal protein POC5	X
ribonucleoside-diphosphate reductase subunit M2 [EC:1.17.4.1]	X
male germ cell-associated kinase [EC:2.7.11.22]	X
protein-methionine sulfoxide oxidase MICAL [EC:1.14.13.-]	X
rhomboid-related protein 1/2/3 [EC:3.4.21.105]	X
cathepsin X [EC:3.4.18.1]	X
tubby-related protein 1	X
uncharacterized protein	X
serine/threonine-protein phosphatase PP1 catalytic subunit [EC:3.1.3.16]	X
voltage-dependent calcium channel T type alpha-1G	X
solute carrier family 35 (UDP-sugar transporter), member A1/2/3	X
cathepsin C [EC:3.4.14.1]	X
T-complex protein 1 subunit eta	X
uncharacterized protein	X
calmodulin	X
succinate dehydrogenase (ubiquinone) flavoprotein subunit [EC:1.3.5.1]	X
L-lactate dehydrogenase (cytochrome) [EC:1.1.2.3]	X
malate dehydrogenase [EC:1.1.1.37]	X
adenylate kinase [EC:2.7.4.3]	X
ATP-dependent RNA helicase DDX21 [EC:3.6.4.13]	X
voltage-gated sodium channel type IV alpha	X
flap endonuclease-1 [EC:3.-.-.-]	X
L-lactate dehydrogenase (cytochrome) [EC:1.1.2.3]	X
long-chain-fatty-acid--CoA ligase ACSBG [EC:6.2.1.3]	X
calpain-15 [EC:3.4.22.-]	X
glycine dehydrogenase [EC:1.4.4.2]	X
cation-transporting ATPase 13A3/4/5 [EC:3.6.3.-]	X
calpain-15 [EC:3.4.22.-]	X
cation-transporting ATPase 13A3/4/5 [EC:3.6.3.-]	X
ubiquitin-conjugating enzyme E2 D [EC:2.3.2.23]	X
polycystin 2	X
cleavage and polyadenylation specificity factor subunit 4	X
DNA repair protein RAD16	X
cGMP-dependent 3',5'-cyclic phosphodiesterase [EC:3.1.4.17]	X
ubiquinone biosynthesis monooxygenase Coq7 [EC:1.14.13.-]	X
NADH:ubiquinone reductase (non-electrogenic) [EC:1.6.5.9]	X
peptidylprolyl isomerase [EC:5.2.1.8]	X
polycystin 2	X
WD repeat-containing protein 42A	X
E3 ubiquitin-protein ligase SHPRH [EC:3.6.4.- 2.3.2.27]	X
cGMP-dependent protein kinase 1 [EC:2.7.11.12]	X
serine/threonine-protein phosphatase 6 regulatory ankyrin repeat subunit B	X
serine/threonine-protein phosphatase 6 regulatory ankyrin repeat subunit A	X
voltage-dependent calcium channel N type alpha-1B	X
ATP-dependent RNA helicase DDX5/DBP2 [EC:3.6.4.13]	X
zyxin	X
endoglucanase [EC:3.2.1.4]	X
metal transporter CNNM	X
myosin heavy chain	X
voltage-gated sodium channel type VIII alpha	X
voltage-dependent calcium channel T type alpha-1G	X
uncharacterized protein	X
agrin	X
dopamine beta-monooxygenase [EC:1.14.17.1]	X
citrate synthase [EC:2.3.3.1]	X
ATP-binding cassette, subfamily B (MDR/TAP), member 1 [EC:3.6.3.44]	X
succinyl-CoA synthetase alpha subunit [EC:6.2.1.4 6.2.1.5]	X
calpain-15 [EC:3.4.22.-]	X
ATP-binding cassette, subfamily F, member 2	X
prostaglandin-H2 D-isomerase / glutathione transferase [EC:5.3.99.2 2.5.1.18]	X
myosin V	X
BR serine/threonine kinase [EC:2.7.11.1]	X
uncharacterized protein	X
ubiquitin-conjugating enzyme E2 H [EC:2.3.2.23]	X
DNA repair protein RAD51	X
vesicle-associated membrane protein 72	X
tubulin polyglutamylase TTLL5 [EC:6.-.-.-]	X
tubulin polyglutamylase TTLL4 [EC:6.-.-.-]	X
NIMA (never in mitosis gene a)-related kinase [EC:2.7.11.1]	X
glycerol-3-phosphate dehydrogenase (NAD+) [EC:1.1.1.8]	X
potassium voltage-gated channel Shaker-related subfamily A member 1	X
AN1-type zinc finger and ubiquitin domain-containing protein 1	X
isocitrate dehydrogenase [EC:1.1.1.42]	X
H/ACA ribonucleoprotein complex subunit 4 [EC:5.4.99.-]	X
NADH:ubiquinone reductase (non-electrogenic) [EC:1.6.5.9]	X
glutaryl-CoA dehydrogenase [EC:1.3.8.6]	X
serine carboxypeptidase-like clade IV [EC:3.4.16.-]	X
cytochrome c peroxidase [EC:1.11.1.5]	X
catalase-peroxidase [EC:1.11.1.21]	X
2-oxoglutarate dehydrogenase E1 component [EC:1.2.4.2]	X
6-phosphofructokinase 1 [EC:2.7.1.11]	X
cGMP-dependent protein kinase 1 [EC:2.7.11.12]	X
E3 ubiquitin-protein ligase TRIP12 [EC:2.3.2.26]	X
polycystin 2	X
myosin V	X
tropomodulin	X
ubiquitin-conjugating enzyme E2 J1 [EC:2.3.2.23]	X
fatty acid synthase, animal type [EC:2.3.1.85]	X
DNA-directed RNA polymerase III subunit RPC1 [EC:2.7.7.6]	X
sulfate transporter 3	X
adenylate kinase [EC:2.7.4.3]	X
pyridoxal 5'-phosphate synthase pdxS subunit [EC:4.3.3.6]	X
ATP-binding cassette, subfamily A (ABC1), member 3	X
ubiquitin-conjugating enzyme E2 G1 [EC:2.3.2.23]	X
TNF receptor-associated factor 4	X
alanine transaminase [EC:2.6.1.2]	X
E3 ubiquitin-protein ligase MARCH1/8 [EC:2.3.2.27]	X
calmodulin	X
serine/threonine-protein phosphatase PP1 catalytic subunit [EC:3.1.3.16]	X
glutamate dehydrogenase [EC:1.4.1.2]	X
vesicle-associated membrane protein 72	X
BR serine/threonine kinase [EC:2.7.11.1]	X
polycystin 2	X
inner centromere protein	X
euchromatic histone-lysine N-methyltransferase [EC:2.1.1.43]	X
polycystin 2	X
tryptophan 5-monooxygenase [EC:1.14.16.4]	X
1-phosphatidylinositol-4-phosphate 5-kinase [EC:2.7.1.68]	X
syntaxin 11	X
polycystin 2	X
calpain-15 [EC:3.4.22.-]	X
1-phosphatidylinositol-4-phosphate 5-kinase [EC:2.7.1.68]	X
SWI/SNF-related matrix-associated actin-dependent regulator of chromatin subfamily A member 5 [EC:3.6.4.-]	X
L-ascorbate peroxidase [EC:1.11.1.11]	X
dTDP-4-amino-4,6-dideoxygalactose transaminase [EC:2.6.1.59]	X
CDP-4-dehydro-6-deoxyglucose reductase, E1 [EC:1.17.1.1]	X
voltage-dependent calcium channel T type alpha-1G	X
voltage-dependent calcium channel L type alpha-1S	X
ATP-dependent RNA helicase DDX5/DBP2 [EC:3.6.4.13]	X
MFS transporter, SP family, solute carrier family 2 (facilitated glucose transporter), member 1	X
calmodulin	X
acyl-CoA dehydrogenase [EC:1.3.8.7]	X
L-iditol 2-dehydrogenase [EC:1.1.1.14]	X
ADP-ribose pyrophosphatase [EC:3.6.1.13]	X
solute carrier family 45, member 1/2/4	X
alkylglycerol monooxygenase [EC:1.14.16.5]	X
cellulose 1,4-beta-cellobiosidase [EC:3.2.1.91]	X
UDP-sugar pyrophosphorylase [EC:2.7.7.64]	X
UDP-N-acetylglucosamine/UDP-N-acetylgalactosamine diphosphorylase [EC:2.7.7.23 2.7.7.83]	X
E3 ubiquitin-protein ligase HECTD1 [EC:2.3.2.26]	X
DNA replication licensing factor MCM3 [EC:3.6.4.12]	X
condensin-2 complex subunit D3	X
calmodulin	X
mannan polymerase II complex HOC1 subunit [EC:2.4.1.-]	X
serine/threonine-protein phosphatase 6 regulatory ankyrin repeat subunit B	X
uncharacterized protein	X
casein kinase 1 [EC:2.7.11.1]	X
alkylglycerol monooxygenase [EC:1.14.16.5]	X
ATP-binding cassette, subfamily G (WHITE), member 2	X
electron transfer flavoprotein alpha subunit	X
1-phosphatidylinositol-4-phosphate 5-kinase [EC:2.7.1.68]	X
protein phosphatase slingshot [EC:3.1.3.16 3.1.3.48]	X
epidermal growth factor receptor substrate 15	X
myosin heavy chain	X
dopamine beta-monooxygenase [EC:1.14.17.1]	X
replication factor A1	X
mitochondrial protein import protein ZIM17	X
cyclin A	X
potassium voltage-gated channel Shaker-related subfamily A member 1	X
kinesin family member 4/21/27	X
cerevisin [EC:3.4.21.48]	X
cytochrome c	X
MFS transporter, VNT family, synaptic vesicle glycoprotein 2	X
pumilio RNA-binding family	X
pumilio RNA-binding family	X
NADPH-ferrihemoprotein reductase [EC:1.6.2.4]	X
syntaxin of plants SYP7	X
serine palmitoyltransferase [EC:2.3.1.50]	X
1-phosphatidylinositol-4-phosphate 5-kinase [EC:2.7.1.68]	X
methylsterol monooxygenase [EC:1.14.13.72]	X
aspartate aminotransferase, cytoplasmic [EC:2.6.1.1]	X
polycystin 2	X
potassium voltage-gated channel Shaker-related subfamily A member 1	X
1-phosphatidylinositol-4-phosphate 5-kinase [EC:2.7.1.68]	X
peptide-methionine (S)-S-oxide reductase [EC:1.8.4.11]	X
L-ascorbate peroxidase [EC:1.11.1.11]	X
exopolyphosphatase [EC:3.6.1.11]	X
GDP-L-fucose synthase [EC:1.1.1.271]	X
potassium voltage-gated channel Eag-related subfamily H member 5	X
oral-facial-digital syndrome 1 protein	X
calpain-15 [EC:3.4.22.-]	X
dopamine beta-monooxygenase [EC:1.14.17.1]	X
potassium channel subfamily K, other eukaryote	X
CDP-diacylglycerol--inositol 3-phosphatidyltransferase [EC:2.7.8.11]	X
reelin [EC:3.4.21.-]	X
serine/threonine-protein phosphatase 5 [EC:3.1.3.16]	X
tripartite motif-containing protein 25 [EC:2.3.2.27]	X
DNA repair protein RAD51	X
RNA-binding protein Musashi	X
protein phosphatase 1 regulatory subunit 42	X
serine/threonine-protein phosphatase 2B regulatory subunit	X
palmitoyltransferase ZDHHC2/15/20 [EC:2.3.1.225]	X
Ras-related protein Rab-8A	X
omega-6 fatty acid desaturase / acyl-lipid omega-6 desaturase (Delta-12 desaturase) [EC:1.14.19.6 1.14.19.22]	X
acyl-lipid omega-3 desaturase [EC:1.14.19.25 1.14.19.35 1.14.19.36]	X
ATP-binding cassette, subfamily G (WHITE), member 5 (sterolin 1)	X
E3 ubiquitin-protein ligase SHPRH [EC:3.6.4.- 2.3.2.27]	X
neuronal calcium sensor 1	X
malate dehydrogenase (oxaloacetate-decarboxylating)(NADP+) [EC:1.1.1.40]	X
phenylalanine ammonia-lyase [EC:4.3.1.24]	X
3-oxoacyl-[acyl-carrier protein] reductase [EC:1.1.1.100]	X
E3 ubiquitin-protein ligase RNF38/44 [EC:2.3.2.27]	X
ATP-dependent RNA helicase DDX42 [EC:3.6.4.13]	X
cellulose 1,4-beta-cellobiosidase [EC:3.2.1.91]	X
20S proteasome subunit alpha 1 [EC:3.4.25.1]	X
cell division cycle 14 [EC:3.1.3.16 3.1.3.48]	X
leucine-rich PPR motif-containing protein, mitochondrial	X
AFG3 family protein [EC:3.4.24.-]	X
diacylglycerol kinase (ATP) [EC:2.7.1.107]	X
deoxyribodipyrimidine photo-lyase [EC:4.1.99.3]	X
cell division cycle 14 [EC:3.1.3.16 3.1.3.48]	X
sulfite oxidase [EC:1.8.3.1]	X
CCR4-NOT transcription complex subunit 6 [EC:3.1.13.4]	X
cytochrome c heme-lyase [EC:4.4.1.17]	X
solute carrier family 26 (sodium-independent sulfate anion transporter), member 11	X
MFS transporter, PCFT/HCP family, solute carrier family 46 (folate transporter), member 1/3	X
mitochondrial-processing peptidase subunit beta [EC:3.4.24.64]	X
E3 ubiquitin-protein ligase HERC4 [EC:2.3.2.26]	X
proteasome component ECM29	X
ATP-binding cassette, subfamily B (MDR/TAP), member 10	X
ethanolamine-phosphate cytidylyltransferase [EC:2.7.7.14]	X
calcium/calmodulin-dependent protein kinase kinase [EC:2.7.11.17]	X
glucose-6-phosphate 1-dehydrogenase [EC:1.1.1.49 1.1.1.363]	X
glutathione S-transferase [EC:2.5.1.18]	X
cysteine protease ATG4 [EC:3.4.22.-]	X
aconitate hydratase [EC:4.2.1.3]	X
calpain-15 [EC:3.4.22.-]	X
ATP-binding cassette, subfamily A (ABC1), member 3	X
prostaglandin-H2 D-isomerase / glutathione transferase [EC:5.3.99.2 2.5.1.18]	X
butyryl-CoA dehydrogenase [EC:1.3.8.1]	X
acyl-CoA dehydrogenase	X
protein kinase A [EC:2.7.11.11]	X
acetyl-CoA C-acetyltransferase [EC:2.3.1.9]	X
mitochondrial import receptor subunit TOM70	X
adenylyl cyclase-associated protein	X
kynurenine 3-monooxygenase [EC:1.14.13.9]	X
ATP-binding cassette, subfamily C (CFTR/MRP), member 4	X
nicotinic acetylcholine receptor, invertebrate	X
urocanate hydratase [EC:4.2.1.49]	X
CUB and sushi domain-containing protein	X
abhydrolase domain-containing protein 15	X
hydroxyacylglutathione hydrolase [EC:3.1.2.6]	X
anaphase-promoting complex subunit 8	X
ubiquitin carboxyl-terminal hydrolase 14 [EC:3.4.19.12]	X
L-lactate dehydrogenase (cytochrome) [EC:1.1.2.3]	X
(S)-2-hydroxy-acid oxidase [EC:1.1.3.15]	X
isovaleryl-CoA dehydrogenase [EC:1.3.8.4]	X
fumarate hydratase, class II [EC:4.2.1.2]	X
Delta8-fatty-acid desaturase [EC:1.14.19.4]	X
lipoyl synthase [EC:2.8.1.8]	X
protein phosphatase 1G [EC:3.1.3.16]	X
syntaxin 1B/2/3	X
aarF domain-containing kinase	X
calpain-15 [EC:3.4.22.-]	X
calpain-15 [EC:3.4.22.-]	X
calpain-1 [EC:3.4.22.52]	X
1-phosphatidylinositol-4-phosphate 5-kinase [EC:2.7.1.68]	X
voltage-dependent calcium channel T type alpha-1G	X
ATP-binding cassette, subfamily G (WHITE), member 2	X
2-oxoglutarate dehydrogenase E1 component [EC:1.2.4.2]	X
NIMA (never in mitosis gene a)-related kinase [EC:2.7.11.1]	X
aconitate hydratase [EC:4.2.1.3]	X
voltage-dependent calcium channel T type alpha-1G	X
vesicle-associated membrane protein 1	X
DnaJ homolog subfamily B member 12	X
Fas-binding factor 1	X
DNA-directed RNA polymerase II subunit RPB7	X
uncharacterized protein	X
3,4-dihydroxy 2-butanone 4-phosphate synthase / GTP cyclohydrolase II [EC:4.1.99.12 3.5.4.25]	X
potassium voltage-gated channel Eag-related subfamily H member 5	X
mitochondrial import inner membrane translocase subunit TIM44	X
1-phosphatidylinositol-4-phosphate 5-kinase [EC:2.7.1.68]	X
Lon-like ATP-dependent protease [EC:3.4.21.-]	X
protein transport protein SEC9	X
laminin, alpha 3/5	X
creatine kinase [EC:2.7.3.2]	X
cyclin-dependent kinase inhibitor 2C	X
serine/threonine-protein kinase ULK/ATG1 [EC:2.7.11.1]	X
ubiquitin carboxyl-terminal hydrolase 2/21 [EC:3.4.19.12]	X
cathepsin D [EC:3.4.23.5]	X
E3 ubiquitin-protein ligase SHPRH [EC:3.6.4.- 2.3.2.27]	X
E3 ubiquitin-protein ligase RNF128 [EC:2.3.2.27]	X
IMP and pyridine-specific 5'-nucleotidase [EC:3.1.3.-]	X
centrin-1	X
structural maintenance of chromosome 3 (chondroitin sulfate proteoglycan 6)	X
gibberellin 2-oxidase [EC:1.14.11.13]	X
Ras-related protein Rab-8A	X
Ras-related protein Rab-39B	X
Ras-related protein Rab-18	X
SEL1 protein	X
calmodulin	X
ribulose-phosphate 3-epimerase [EC:5.1.3.1]	X
centrosomal protein CEP112	X
cation-transporting ATPase 13A3/4/5 [EC:3.6.3.-]	X
cathepsin F [EC:3.4.22.41]	X
sarcosine dehydrogenase [EC:1.5.8.3]	X
pyruvate dehydrogenase phosphatase regulatory subunit	X
DnaJ homolog subfamily A member 5	X
tubby-related protein 1	X
3-dehydroquinate synthase [EC:4.2.3.4]	X
solute carrier family 35, member C2	X
cyclin-dependent kinase [EC:2.7.11.22]	X
fumarate hydratase, class II [EC:4.2.1.2]	X
transmembrane protein 222	X
sodium/potassium-transporting ATPase subunit alpha [EC:3.6.3.9]	X
peptide-methionine (R)-S-oxide reductase [EC:1.8.4.12]	X
4-hydroxyphenylpyruvate dioxygenase [EC:1.13.11.27]	X
E3 ubiquitin-protein ligase HERC4 [EC:2.3.2.26]	X
hydroxyacylglutathione hydrolase [EC:3.1.2.6]	X
mannose receptor, C type	X
calpain-15 [EC:3.4.22.-]	X
ATP-binding cassette, subfamily G (WHITE), member 2	X
glutathione reductase (NADPH) [EC:1.8.1.7]	X
fatty acid synthase, animal type [EC:2.3.1.85]	X
centrosomal protein CEP19	X
L-iditol 2-dehydrogenase [EC:1.1.1.14]	X
tripartite motif-containing protein 2/3	X
myosin V	X
ATP-binding cassette, subfamily G (WHITE), member 1	X
Ras-related protein Rab-5C	X
RNA-binding protein Musashi	X
ubiquitin-conjugating enzyme E2 J2 [EC:2.3.2.23]	X
lysophosphatidylcholine acyltransferase / lyso-PAF acetyltransferase [EC:2.3.1.23 2.3.1.67]	X
abnormal spindle-like microcephaly-associated protein	X
aarF domain-containing kinase	X
mannose-6-phosphate isomerase [EC:5.3.1.8]	X
condensin-2 complex subunit G2	X
ankyrin repeat, SAM and basic leucine zipper domain-containing protein 1	X
diacylglycerol kinase (ATP) [EC:2.7.1.107]	X
far upstream element-binding protein	X
acid phosphatase [EC:3.1.3.2]	X
potassium voltage-gated channel Shab-related subfamily B member 2	X
potassium voltage-gated channel Shab-related subfamily B member 1	X
spindle assembly abnormal protein 6	X
ammonium transporter, Amt family	X
tubulin-folding cofactor B	X
2-oxoglutarate dehydrogenase E2 component (dihydrolipoamide succinyltransferase) [EC:2.3.1.61]	X
SAC3 domain-containing protein 1	X
ubiquitin carboxyl-terminal hydrolase 7 [EC:3.4.19.12]	X
HtrA serine peptidase 4 [EC:3.4.21.-]	X
HtrA serine peptidase 2 [EC:3.4.21.108]	X
TNF receptor-associated factor 4	X
E3 ubiquitin-protein ligase RNF115/126 [EC:2.3.2.27]	X
elongation factor 1-alpha	X
potassium channel subfamily K, other eukaryote	X
proteasome activator subunit 4	X
selenide, water dikinase [EC:2.7.9.3]	X
ornithine--oxo-acid transaminase [EC:2.6.1.13]	X
E3 ubiquitin-protein ligase RFWD3 [EC:2.3.2.27]	X
dual specificity MAP kinase phosphatase [EC:3.1.3.16 3.1.3.48]	X
glucokinase [EC:2.7.1.2]	X
methylsterol monooxygenase [EC:1.14.13.72]	X
5'-nucleotidase [EC:3.1.3.5]	X
aldehyde reductase [EC:1.1.1.21]	X
serine/threonine-protein phosphatase 5 [EC:3.1.3.16]	X
protein phosphatase 1L [EC:3.1.3.16]	X
glycine hydroxymethyltransferase [EC:2.1.2.1]	X
2-oxoglutarate dehydrogenase E2 component (dihydrolipoamide succinyltransferase) [EC:2.3.1.61]	X
cysteine protease ATG4 [EC:3.4.22.-]	X
L-iditol 2-dehydrogenase [EC:1.1.1.14]	X
dihydroceramidase [EC:3.5.1.-]	X
transcription factor IIIB 90 kDa subunit	X
solute carrier family 25 (peroxisomal adenine nucleotide transporter), member 17	X
microtubule-associated protein 1	X
lysophospholipid hydrolase [EC:3.1.1.5]	X
kinesin family member 4/21/27	X
procollagen-lysine,2-oxoglutarate 5-dioxygenase 1 [EC:1.14.11.4]	X
Delta14-sterol reductase [EC:1.3.1.70]	X
cGMP-dependent protein kinase 1 [EC:2.7.11.12]	X
all-trans-retinol dehydrogenase (NAD+) [EC:1.1.1.105]	X
kinesin family member 5	X
echinoderm microtubule-associated protein-like 1/2	X
ATP-binding cassette, subfamily A (ABC1), member 3	X
solute carrier family 25 (mitochondrial 2-oxodicarboxylate transporter), member 21	X
kinesin family member 13	X
kinesin family member 1	X
syntaxin 16	X
voltage-dependent calcium channel T type alpha-1G	X
NIMA (never in mitosis gene a)-related kinase [EC:2.7.11.1]	X
kinesin family member 1	X
tRNA threonylcarbamoyladenosine biosynthesis protein TsaE	X
peptide-methionine (S)-S-oxide reductase [EC:1.8.4.11]	X
DNA-directed RNA polymerase III subunit RPC1 [EC:2.7.7.6]	X
serine/threonine-protein phosphatase PGAM5 [EC:3.1.3.16]	X
abhydrolase domain-containing protein 4	X
kinesin family member 3B	X
kinesin family member 3A	X
tankyrase [EC:2.4.2.30]	X
kinesin family member C2/C3	X
UDP-glucose 4-epimerase [EC:5.1.3.2]	X
serum/glucocorticoid-regulated kinase 2 [EC:2.7.11.1]	X
cation channel sperm-associated protein 1	X
calpain-7 [EC:3.4.22.-]	X
glutamate--cysteine ligase catalytic subunit [EC:6.3.2.2]	X
D-lactate dehydrogenase (cytochrome) [EC:1.1.2.4]	X
MFS transporter, OCT family, solute carrier family 22 (organic cation transporter), member 18	X
E3 ubiquitin-protein ligase ATL10/75/76/77/78 [EC:2.3.2.27]	X
signal recognition particle subunit SRP54 [EC:3.6.5.4]	X
cell division cycle 14 [EC:3.1.3.16 3.1.3.48]	X
replication factor A2	X
cGMP-dependent protein kinase 1 [EC:2.7.11.12]	X
E3 ubiquitin-protein ligase MARCH1/8 [EC:2.3.2.27]	X
casein kinase 1, gamma [EC:2.7.11.1]	X
microtubule-associated protein 1	X
deoxyribodipyrimidine photo-lyase [EC:4.1.99.3]	X
dehydrogenase/reductase SDR family member 1 [EC:1.1.-.-]	X
Rho GTPase-activating protein 1	X
tankyrase [EC:2.4.2.30]	X
mannosyl-oligosaccharide alpha-1,2-mannosidase [EC:3.2.1.113]	X
myosin V	X
urate oxidase [EC:1.7.3.3]	X
SWI/SNF-related matrix-associated actin-dependent regulator of chromatin subfamily A member 2/4 [EC:3.6.4.-]	X
condensin-2 complex subunit H2	X
stearoyl-CoA desaturase (Delta-9 desaturase) [EC:1.14.19.1]	X
tenascin	X
U2-associated protein SR140	X
retinol dehydrogenase 12 [EC:1.1.1.300]	X
splicing factor 3A subunit 2	X
proline iminopeptidase [EC:3.4.11.5]	X
centrosomal protein CEP120	X
iron-sulfur cluster assembly protein	X
leishmanolysin-like peptidase [EC:3.4.24.-]	X
carbamoyl-phosphate synthase large subunit [EC:6.3.5.5]	X
carbamoyl-phosphate synthase / aspartate carbamoyltransferase [EC:6.3.5.5 2.1.3.2]	X
carbamoyl-phosphate synthase / aspartate carbamoyltransferase / dihydroorotase [EC:6.3.5.5 2.1.3.2 3.5.2.3]	X
3-phosphoinositide dependent protein kinase-1 [EC:2.7.11.1]	X
ATP-dependent RNA helicase DHX57 [EC:3.6.4.13]	X
NIMA (never in mitosis gene a)-related kinase [EC:2.7.11.1]	X
ATP-binding cassette, subfamily B (MDR/TAP), member 1 [EC:3.6.3.44]	X
ubiquitin-conjugating enzyme E2 J2 [EC:2.3.2.23]	X
5'-AMP-activated protein kinase, catalytic alpha subunit [EC:2.7.11.11]	X
MoxR-like ATPase [EC:3.6.3.-]	X
atypical dual specificity phosphatase [EC:3.1.3.16 3.1.3.48]	X
centrosomal protein CEP104	X
FAD-dependent oxidoreductase domain-containing protein 1	X
E3 ubiquitin-protein ligase ATL6/9/15/31/42/55 [EC:2.3.2.27]	X
homoserine kinase [EC:2.7.1.39]	X
cytoskeleton-associated protein 5	X
mannan polymerase II complex MNN10 subunit [EC:2.4.1.-]	X
solute carrier family 25 (mitochondrial iron transporter), member 28/37	X
ubiquitin-conjugating enzyme E2 W [EC:2.3.2.25]	X
serine/threonine-protein kinase Chk1 [EC:2.7.11.1]	X
urate oxidase [EC:1.7.3.3]	X
ubiquitin-like-conjugating enzyme ATG3	X
palmitoyltransferase ZDHHC2/15/20 [EC:2.3.1.225]	X
butyryl-CoA dehydrogenase [EC:1.3.8.1]	X
prostatic aicd phosphatase [EC:3.1.3.2 3.1.3.5]	X
ribonuclease T2 [EC:3.1.27.1]	X
hypoxia up-regulated 1	X
anaphase-promoting complex subunit 4	X
2-acylglycerol O-acyltransferase 2 [EC:2.3.1.22]	X
trehalose 6-phosphate synthase/phosphatase [EC:2.4.1.15 3.1.3.12]	X
U2-associated protein SR140	X
hormone-sensitive lipase [EC:3.1.1.79]	X
deoxyribodipyrimidine photo-lyase [EC:4.1.99.3]	X
nicotinic acetylcholine receptor, invertebrate	X
3,2-trans-enoyl-CoA isomerase, mitochondrial [EC:5.3.3.8]	X
H/ACA ribonucleoprotein complex subunit 4 [EC:5.4.99.-]	X
polycystin 2	X
methylenetetrahydrofolate reductase (NADPH) [EC:1.5.1.20]	X
microtuble-actin crosslinking factor 1	X
ubiquitin-like protein Nedd8	X
rhomboid-related protein 1/2/3 [EC:3.4.21.105]	X
ATP-binding cassette, subfamily F, member 3	X
protein-methionine sulfoxide oxidase MICAL [EC:1.14.13.-]	X
RING/U-box domain-containing protein [EC:2.3.2.27]	X
uncharacterized protein	X
vesicle-associated membrane protein 7	X
kinesin family member 1	X
L-lactate dehydrogenase (cytochrome) [EC:1.1.2.3]	X
abnormal spindle-like microcephaly-associated protein	X
meiotic recombination protein SPO11	X
serine/threonine-protein kinase ULK/ATG1 [EC:2.7.11.1]	X
1-phosphatidylinositol-4-phosphate 5-kinase [EC:2.7.1.68]	X
translation initiation factor 4G	X
E3 ubiquitin-protein ligase Mdm2 [EC:2.3.2.27]	X
microtubule-associated protein 1	X
kinesin family member C2/C3	X
dTDP-4-dehydrorhamnose 3,5-epimerase [EC:5.1.3.13]	X
microtubule-associated protein 1	X
Cu+-exporting ATPase [EC:3.6.3.54]	X
DNA polymerase beta [EC:2.7.7.7 4.2.99.-]	X
chloride channel 1, skeletal muscle	X
calcium/calmodulin-dependent serine protein kinase [EC:2.7.11.1]	X
GDPmannose 4,6-dehydratase [EC:4.2.1.47]	X
molecular chaperone DnaJ	X
aspartate kinase [EC:2.7.2.4]	X
GDPmannose 4,6-dehydratase [EC:4.2.1.47]	X
two pore calcium channel protein, plant	X
potassium channel subfamily K, other eukaryote	X
serine/threonine-protein phosphatase 6 catalytic subunit [EC:3.1.3.16]	X
voltage-dependent calcium channel T type alpha-1G	X
ubiquitin-conjugating enzyme E2 J2 [EC:2.3.2.23]	X
multidrug resistance protein, MATE family	X
glutamate synthase (NADPH/NADH) [EC:1.4.1.13 1.4.1.14]	X
abhydrolase domain-containing protein 4	X
D-galacturonate reductase [EC:1.1.1.-]	X
WD repeat-containing protein 24	X
dual specificity MAP kinase phosphatase [EC:3.1.3.16 3.1.3.48]	X
glutathione S-transferase kappa 1 [EC:2.5.1.18]	X
butyryl-CoA dehydrogenase [EC:1.3.8.1]	X
acyl-CoA dehydrogenase	X
potassium voltage-gated channel Shaker-related subfamily A member 1	X
ubiquitin carboxyl-terminal hydrolase 7 [EC:3.4.19.12]	X
calpain-15 [EC:3.4.22.-]	X
choline dehydrogenase [EC:1.1.99.1]	X
SWI/SNF-related matrix-associated actin-dependent regulator of chromatin subfamily A member 2/4 [EC:3.6.4.-]	X
carbonyl reductase 1 [EC:1.1.1.184 1.1.1.189 1.1.1.197]	X
cleavage and polyadenylation specificity factor subunit 3 [EC:3.1.27.-]	X
zyxin	X
glutathione gamma-glutamylcysteinyltransferase [EC:2.3.2.15]	X
cell migration-inducing and hyaluronan-binding protein [EC:3.2.1.35]	X
palmitoyltransferase ZDHHC2/15/20 [EC:2.3.1.225]	X
charged multivesicular body protein 7	X
acetyl-CoA synthetase [EC:6.2.1.1]	X
plectin	X
transcriptional regulator ATRX [EC:3.6.4.12]	X
AFG3 family protein [EC:3.4.24.-]	X
terminal uridylyltransferase [EC:2.7.7.52]	X
Xaa-Pro dipeptidase [EC:3.4.13.9]	X
dynein assembly factor 1, axonemal	X
ATP-dependent RNA helicase DHX57 [EC:3.6.4.13]	X
putative membrane protein	X
acyl-CoA dehydrogenase [EC:1.3.8.7]	X
acyl-CoA dehydrogenase	X
Niemann-Pick C1 protein	X
vacuolar protein sorting-associated protein IST1	X
dishevelled associated activator of morphogenesis	X
small subunit ribosomal protein S26e	X
CCR4-NOT complex subunit CAF16	X
cyclin-dependent kinase 8/11 [EC:2.7.11.22 2.7.11.23]	X
palmitoyltransferase ZDHHC2/15/20 [EC:2.3.1.225]	X
Niemann-Pick C1 protein	X
potassium large conductance calcium-activated channel subfamily M alpha member 1	X
cytochrome-b5 reductase [EC:1.6.2.2]	X
palmitoyltransferase ZDHHC2/15/20 [EC:2.3.1.225]	X
serologically defined colon cancer antigen 8	X
DnaJ homolog subfamily A member 2	X
vacuolar protein sorting-associated protein 26	X
male germ cell-associated kinase [EC:2.7.11.22]	X
E3 ubiquitin-protein ligase RNF115/126 [EC:2.3.2.27]	X
voltage-dependent calcium channel L type alpha-1D	X
adenylate cyclase 10 [EC:4.6.1.1]	X
NUAK family, SNF1-like kinase [EC:2.7.11.1]	X
DNA excision repair protein ERCC-6	X
AMP deaminase [EC:3.5.4.6]	X
5'-phosphate synthase pdxT subunit [EC:4.3.3.6]	X
endo-1,3(4)-beta-glucanase [EC:3.2.1.6]	X
succinate dehydrogenase (ubiquinone) flavoprotein subunit [EC:1.3.5.1]	X
endoglucanase [EC:3.2.1.4]	X
double-strand break repair protein MRE11	X
Delta24(24(1))-sterol reductase [EC:1.3.1.71]	X
transcription elongation factor SPT5	X
glutathione reductase (NADPH) [EC:1.8.1.7]	X
palmitoyltransferase ZDHHC2/15/20 [EC:2.3.1.225]	X
E3 ubiquitin-protein ligase RNF38/44 [EC:2.3.2.27]	X
endoglucanase [EC:3.2.1.4]	X
tryptophan 2,3-dioxygenase [EC:1.13.11.11]	X
thioredoxin domain-containing protein 5	X
protein disulfide-isomerase A6 [EC:5.3.4.1]	X
NADH-ubiquinone oxidoreductase chain 5 [EC:1.6.5.3]	X
Notch	X
methylsterol monooxygenase [EC:1.14.13.72]	X
L-galactono-1,4-lactone dehydrogenase [EC:1.3.2.3]	X
protein-L-isoaspartate(D-aspartate) O-methyltransferase [EC:2.1.1.77]	X
cation-transporting ATPase 13A3/4/5 [EC:3.6.3.-]	X
endoglucanase [EC:3.2.1.4]	X
imidazolonepropionase [EC:3.5.2.7]	X
myosin V	X
ATP-dependent RNA helicase DHX57 [EC:3.6.4.13]	X
voltage-dependent calcium channel T type alpha-1G	X
25S rRNA (uracil2634-N3)-methyltransferase [EC:2.1.1.313]	X
intracellular protein transport protein USO1	X
E3 ubiquitin-protein ligase Mdm2 [EC:2.3.2.27]	X
Delta(3,5)-Delta(2,4)-dienoyl-CoA isomerase [EC:5.3.3.-]	X
dynamin GTPase [EC:3.6.5.5]	X
dynamin 1-like protein [EC:3.6.5.5]	X
F-box and leucine-rich repeat protein 7	X
F-box and leucine-rich repeat protein 17	X
F-box and leucine-rich repeat protein 1 (S-phase kinase-associated protein 2)	X
phosphoserine aminotransferase [EC:2.6.1.52]	X
tensin	X
solute carrier family 12 (potassium/chloride transporter), member 4/5/6	X
ATP-binding cassette, subfamily D (ALD), member 3	X
threonine synthase [EC:4.2.3.1]	X
phosphatidylinositol glycan, class Q	X
3-hydroxyacyl-CoA dehydrogenase / 3a,7a,12a-trihydroxy-5b-cholest-24-enoyl-CoA hydratase / enoyl-CoA hydratase 2 [EC:1.1.1.35 4.2.1.107 4.2.1.119]	X
cGMP-dependent protein kinase 1 [EC:2.7.11.12]	X
phosphoserine aminotransferase [EC:2.6.1.52]	X
tankyrase [EC:2.4.2.30]	X
E3 ubiquitin-protein ligase RLIM [EC:2.3.2.27]	X
LETM1 and EF-hand domain-containing protein 1, mitochondrial	X
kinesin family member 1	X
mitochondrial intermediate peptidase [EC:3.4.24.59]	X
endoglucanase [EC:3.2.1.4]	X
DNA excision repair protein ERCC-5	X
beta-galactoside alpha2,6-sialyltransferase (sialyltransferase 2) [EC:2.4.99.1]	X
beta-galactoside alpha-2,3-sialyltransferase (sialyltransferase 4B) [EC:2.4.99.4]	X
beta-galactoside alpha-2,3-sialyltransferase (sialyltransferase 4A) [EC:2.4.99.4]	X
O-palmitoleoyl-L-serine hydrolase [EC:3.1.1.98]	X
polypeptide N-acetylgalactosaminyltransferase [EC:2.4.1.41]	X
voltage-dependent calcium channel N type alpha-1B	X
potassium voltage-gated channel Eag-related subfamily H member 7	X
potassium voltage-gated channel Eag-related subfamily H member 6	X
potassium voltage-gated channel Eag-related subfamily H member 2	X
DNA damage-binding protein 1	X
DnaJ homolog subfamily B member 4	X
kinesin family member 4/21/27	X
kinesin family member 3A	X
autophagy-related protein 9	X
receptor-interacting serine/threonine-protein kinase 4 [EC:2.7.11.1]	X
ubiquilin	X
TNF receptor-associated factor 4	X
actin-like protein 6B	X
chloride channel 7	X
splicing factor 3B subunit 3	X
gamma-glutamyl hydrolase [EC:3.4.19.9]	X
poly [ADP-ribose] polymerase 10/14/15 [EC:2.4.2.30]	X
acetyl-CoA carboxylase / biotin carboxylase 1 [EC:6.4.1.2 6.3.4.14]	X
RING finger protein 26	X
E3 ubiquitin-protein ligase MUL1 [EC:2.3.2.27]	X
putative glutathione S-transferase	X
arsenite methyltransferase [EC:2.1.1.137]	X
ubiquitin-protein ligase E3 C [EC:2.3.2.26]	X
dolichol kinase [EC:2.7.1.108]	X
small subunit ribosomal protein S26e	X
ATP-binding cassette, subfamily G (WHITE), member 2	X
abnormal spindle-like microcephaly-associated protein	X
1-phosphatidylinositol-4-phosphate 5-kinase [EC:2.7.1.68]	X
AN1-type zinc finger and ubiquitin domain-containing protein 1	X
aldehyde dehydrogenase (NAD+) [EC:1.2.1.3]	X
kinesin family member 13	X
TatD DNase family protein [EC:3.1.21.-]	X
solute carrier family 39 (zinc transporter), member 11	X
DNA excision repair protein ERCC-6	X
DNA repair and recombination protein RAD54 and RAD54-like protein [EC:3.6.4.-]	X
ubiquilin	X
peptide-methionine (R)-S-oxide reductase [EC:1.8.4.12]	X
ankyrin repeat domain-containing protein 17	X
DNA excision repair protein ERCC-6	X
lysophosphatidylcholine acyltransferase / lyso-PAF acetyltransferase [EC:2.3.1.23 2.3.1.67]	X
glutathione synthase [EC:6.3.2.3]	X
palmitoyltransferase ZDHHC2/15/20 [EC:2.3.1.225]	X
sulfate permease, SulP family	X
uncharacterized protein	X
xylogalacturonan beta-1,3-xylosyltransferase [EC:2.4.2.41]	X
protein phosphatase PTC7 [EC:3.1.3.16]	X
tubulin polyglutamylase TTLL6/13 [EC:6.-.-.-]	X
cation-transporting ATPase 13A3/4/5 [EC:3.6.3.-]	X
membrane transport protein XK	X
solute carrier family 25 (mitochondrial carnitine/acylcarnitine transporter), member 20/29	X
WD repeat-containing protein 42A	X
type II pantothenate kinase [EC:2.7.1.33]	X
DNA cross-link repair 1A protein	X
ubiquitin-protein ligase E3 A [EC:2.3.2.26]	X
E3 ubiquitin-protein ligase HERC4 [EC:2.3.2.26]	X
ATP-binding cassette, subfamily C (CFTR/MRP), member 4	X
acyl-coenzyme A thioesterase 1/2/4 [EC:3.1.2.2]	X
malonyl-CoA/methylmalonyl-CoA synthetase [EC:6.2.1.-]	X
WW domain-containing oxidoreductase	X
structural maintenance of chromosome 1	X
DnaJ homolog subfamily A member 5	X
putative glutathione S-transferase	X
protein phosphatase 2C [EC:3.1.3.16]	X
E3 ubiquitin-protein ligase SHPRH [EC:3.6.4.- 2.3.2.27]	X
metal transporter CNNM	X
cell division cycle 14 [EC:3.1.3.16 3.1.3.48]	X
vacuolar protein sorting-associated protein 13A/C	X
histone arginine demethylase JMJD6 [EC:1.14.11.-]	X
kinesin family member 5	X
DNA polymerase kappa [EC:2.7.7.7]	X
voltage-dependent calcium channel T type alpha-1H	X
actin, other eukaryote	X
solute carrier family 35, member F5	X
poly [ADP-ribose] polymerase 10/14/15 [EC:2.4.2.30]	X
pentatricopeptide repeat domain-containing protein 1	X
U3 small nucleolar RNA-associated protein 15	X
protein transport protein SEC31	X
NIMA (never in mitosis gene a)-related kinase [EC:2.7.11.1]	X
E3 ubiquitin-protein ligase UBR3 [EC:2.3.2.27]	X
cardiolipin-specific phospholipase [EC:3.1.1.-]	X
thioredoxin 1	X
gibberellin 2-oxidase [EC:1.14.11.13]	X
DNA repair protein RAD50 [EC:3.6.-.-]	X
syntaxin 1B/2/3	X
DnaJ homolog subfamily C member 7	X
alpha-ketoglutarate-dependent dioxygenase alkB homolog 2 [EC:1.14.11.-]	X
COMPASS component SWD3	X
casein kinase 1 [EC:2.7.11.1]	X
alpha-galactosidase [EC:3.2.1.22]	X
sphinganine-1-phosphate aldolase [EC:4.1.2.27]	X
solute carrier family 35, member F5	X
NADPH-ferrihemoprotein reductase [EC:1.6.2.4]	X
NADPH-ferrihemoprotein reductase [EC:1.6.2.4]	X
serine/threonine-protein phosphatase 6 regulatory ankyrin repeat subunit B	X
acylglycerol lipase [EC:3.1.1.23]	X
hemolysin III	X
polycystin 2	X
zinc transporter, ZIP family	X
ATP-binding cassette, subfamily G (WHITE), member 1	X
cGMP-dependent protein kinase 1 [EC:2.7.11.12]	X
Niemann-Pick C1 protein	X
ubiquitin-conjugating enzyme E2 D [EC:2.3.2.23]	X
cGMP-dependent protein kinase 1 [EC:2.7.11.12]	X
DEAD/DEAH box helicase domain-containing protein	X
glutaminase [EC:3.5.1.2]	X
E3 ubiquitin-protein ligase RNF115/126 [EC:2.3.2.27]	X
E3 ubiquitin-protein ligase AIP2 [EC:2.3.2.27]	X
dual specificity MAP kinase phosphatase [EC:3.1.3.16 3.1.3.48]	X
uncharacterized protein	X
beta-1,3-N-acetylglucosaminyltransferase 5 [EC:2.4.1.206]	X
E3 ubiquitin-protein ligase MUL1 [EC:2.3.2.27]	X
Rab9 effector protein with kelch motifs	X
1-phosphatidylinositol-4-phosphate 5-kinase [EC:2.7.1.68]	X
activating signal cointegrator complex subunit 3 [EC:3.6.4.12]	X
wee1-like protein kinase [EC:2.7.11.1]	X
hydrocephalus-inducing protein	X
adenylate kinase [EC:2.7.4.3]	X
threonyl-tRNA synthetase [EC:6.1.1.3]	X
tropomodulin	X
cytohesin	X
5-azacytidine-induced protein 1	X
vacuolar protein sorting-associated protein 26	X
myosin VII	X
myosin V	X
DNA damage-inducible protein 1	X
triosephosphate isomerase (TIM) [EC:5.3.1.1]	X
U3 small nucleolar RNA-associated protein 23	X
hyperpolarization activated cyclic nucleotide-gated potassium channel 2	X
kelch-like protein 2/3	X
dynein assembly factor 1, axonemal	X
abhydrolase domain-containing protein 4	X
solute carrier family 35, member E4	X
ubiquitin-conjugating enzyme E2 Q [EC:2.3.2.23]	X
dehydrogenase/reductase SDR family member 12 [EC:1.1.-.-]	X
protein phosphatase 1 regulatory subunit 42	X
sorting nexin-22/24	X
ERI1 exoribonuclease 3 [EC:3.1.-.-]	X
3'-5' exoribonuclease 1 [EC:3.1.-.-]	X
tenascin	X
hemicentin	X
echinoderm microtubule-associated protein-like 6	X
uncharacterized protein	X
nitronate monooxygenase [EC:1.13.12.16]	X
ATP-binding cassette, subfamily B (MDR/TAP), member 1 [EC:3.6.3.44]	X
ubiquitin carboxyl-terminal hydrolase 7 [EC:3.4.19.12]	X
solute carrier family 8 (sodium/calcium exchanger)	X
polycystin 2	X
3-hydroxyanthranilate 3,4-dioxygenase [EC:1.13.11.6]	X
potassium voltage-gated channel Eag-related subfamily H member 5	X
potassium voltage-gated channel Eag-related subfamily H member 2	X
myosin heavy chain	X
heparanase 1 [EC:3.2.1.166]	X
ubiquitin carboxyl-terminal hydrolase 4/11/15 [EC:3.4.19.12]	X
peroxisomal 3,2-trans-enoyl-CoA isomerase [EC:5.3.3.8]	X
enoyl-CoA hydratase [EC:4.2.1.17]	X
centromeric protein E	X
Notch	X
tripartite motif family-like protein 1	X
palmitoyltransferase ZDHHC9/14/18 [EC:2.3.1.225]	X
mitogen-activated protein kinase 15 [EC:2.7.11.24]	X
MFS transporter, UMF1 family	X
oxidoreductase [EC:1.1.1.-]	X
solute carrier family 20 (sodium-dependent phosphate transporter)	X
5-formyltetrahydrofolate cyclo-ligase [EC:6.3.3.2]	X
TatD DNase family protein [EC:3.1.21.-]	X
endoglucanase [EC:3.2.1.4]	X
L-iditol 2-dehydrogenase [EC:1.1.1.14]	X
regulator of nonsense transcripts 1 [EC:3.6.4.-]	X
DNA polymerase alpha-associated DNA helicase A [EC:3.6.4.12]	X
ATP-dependent RNA/DNA helicase IGHMBP2 [EC:3.6.4.12 3.6.4.13]	X
endoglucanase [EC:3.2.1.4]	X
serine/threonine-protein phosphatase 6 catalytic subunit [EC:3.1.3.16]	X
calcium/calmodulin-dependent protein kinase kinase [EC:2.7.11.17]	X
DnaJ homolog subfamily B member 4	X
stromal membrane-associated protein	X
protein-methionine sulfoxide oxidase MICAL [EC:1.14.13.-]	X
solute carrier family 24 (sodium/potassium/calcium exchanger), member 2	X
kinetochore protein NDC80	X
BRCA1-associated protein [EC:2.3.2.27]	X
D-lactate dehydrogenase (cytochrome) [EC:1.1.2.4]	X
aurora kinase, other [EC:2.7.11.1]	X
ATP citrate (pro-S)-lyase [EC:2.3.3.8]	X
O-palmitoleoyl-L-serine hydrolase [EC:3.1.1.98]	X
pyroglutamyl-peptidase [EC:3.4.19.3]	X
ubiquitin carboxyl-terminal hydrolase 2/21 [EC:3.4.19.12]	X
nocturnin [EC:3.1.13.4]	X
glutaredoxin 3	X
endoglucanase [EC:3.2.1.4]	X
uridine kinase [EC:2.7.1.48]	X
senataxin [EC:3.6.4.-]	X
ribonuclease inhibitor	X
solute carrier family 39 (zinc transporter), member 12	X
adenylate kinase [EC:2.7.4.3]	X
RING finger protein 26	X
E3 ubiquitin-protein ligase MGRN1 [EC:2.3.2.27]	X
leucine-rich repeat-containing protein 49	X
large subunit GTPase 1 [EC:3.6.1.-]	X
sialidase-2/3/4 [EC:3.2.1.18]	X
phytoene desaturase (3,4-didehydrolycopene-forming) [EC:1.3.99.30]	X
sacsin	X
F-box and WD-40 domain protein 7	X
small subunit ribosomal protein S27Ae	X
serine/threonine kinase 3	X
mitogen-activated protein kinase kinase kinase YODA [EC:2.7.11.25]	X
4,5-DOPA dioxygenase extradiol [EC:1.13.11.-]	X
regulator of nonsense transcripts 1 [EC:3.6.4.-]	X
katanin p60 ATPase-containing subunit A1 [EC:3.6.4.3]	X
TNF receptor-associated factor 4	X
dishevelled associated activator of morphogenesis	X
DNA ligase 1 [EC:6.5.1.1 6.5.1.6 6.5.1.7]	X
TDG/mug DNA glycosylase family protein [EC:3.2.2.-]	X
ADP-ribosylarginine hydrolase [EC:3.2.2.19]	X
TBC1 domain family member 10	X
lysocardiolipin and lysophospholipid acyltransferase [EC:2.3.1.- 2.3.1.51]	X
myosin heavy chain	X
peroxisomal 2,4-dienoyl-CoA reductase [EC:1.3.1.34]	X
hormonally upregulated Neu-associated kinase [EC:2.7.11.1]	X
long-chain acyl-CoA synthetase [EC:6.2.1.3]	X
ATP-binding cassette, subfamily C (CFTR/MRP), member 1	X
serine/threonine-protein phosphatase PP1 catalytic subunit [EC:3.1.3.16]	X
serine/threonine-protein kinase TTK/MPS1 [EC:2.7.12.1]	X
voltage-dependent calcium channel L type alpha-1D	X
cell division cycle 14 [EC:3.1.3.16 3.1.3.48]	X
etoposide-induced 2.4 mRNA	X
mitogen-activated protein kinase kinase kinase [EC:2.7.11.25]	X
lactoylglutathione lyase [EC:4.4.1.5]	X
LIM domain-binding protein 3	X
mitochondrial import inner membrane translocase subunit TIM16	X
E3 ubiquitin-protein ligase ATL41 [EC:2.3.2.27]	X
tRNA pseudouridine synthase 9 [EC:5.4.99.-]	X
replication factor A1	X
sacsin	X
DNA excision repair protein ERCC-6-like 2 [EC:3.6.4.-]	X
DNA excision repair protein ERCC-6	X
myosin V	X
dual specificity MAP kinase phosphatase [EC:3.1.3.16 3.1.3.48]	X
E3 ubiquitin-protein ligase MUL1 [EC:2.3.2.27]	X
fibulin 1/2	X
checkpoint serine/threonine-protein kinase [EC:2.7.11.1]	X
TNF receptor-associated factor 4	X
phosphatidylinositol transfer protein SFH5	X
ATP-binding cassette, subfamily G (WHITE), member 2	X
E3 ubiquitin-protein ligase SHPRH [EC:3.6.4.- 2.3.2.27]	X
glutamine amidotransferase	X
katanin p80 WD40 repeat-containing subunit B1	X
centriolar protein POC1	X
kinesin family member 11	X
NIMA (never in mitosis gene a)-related kinase [EC:2.7.11.1]	X
serine/threonine-protein kinase TTK/MPS1 [EC:2.7.12.1]	X
deoxyribodipyrimidine photo-lyase [EC:4.1.99.3]	X
DNA cross-link repair 1A protein	X
DNA repair protein REV1 [EC:2.7.7.-]	X
cation channel sperm-associated protein 1	X
nicotinate-nucleotide pyrophosphorylase (carboxylating) [EC:2.4.2.19]	X
DnaJ homolog subfamily C member 2	X
1-phosphatidylinositol-4-phosphate 5-kinase [EC:2.7.1.68]	X
cellular nucleic acid-binding protein	X
ubiquitin-conjugating enzyme E2 D [EC:2.3.2.23]	X
cyclin-dependent kinase 8/11 [EC:2.7.11.22 2.7.11.23]	X
E3 ubiquitin-protein ligase CHFR [EC:2.3.2.27]	X
alkylated DNA repair protein alkB homolog 6 [EC:1.14.11.-]	X
microtubule-associated protein 1	X
gibberellin 20-oxidase [EC:1.14.11.12]	X
golgin subfamily B member 1	X
hemicentin	X
DNA-directed RNA polymerase II subunit RPB1 [EC:2.7.7.6]	X
DNA polymerase eta [EC:2.7.7.7]	X
TRIAD3; E3 ubiquitin-protein ligase RNF216 [EC:2.3.2.27]	X
2-acylglycerol O-acyltransferase 2 [EC:2.3.1.22]	X
potassium voltage-gated channel Eag-related subfamily H member 8	X
mitochondrial inner membrane protease subunit 1 [EC:3.4.21.-]	X
histone arginine demethylase JMJD6 [EC:1.14.11.-]	X
endoglucanase [EC:3.2.1.4]	X
BRCA1-associated protein [EC:2.3.2.27]	X
actin, other eukaryote	X
tubulin monoglycylase TTLL3/8 [EC:6.3.2.-]	X
solute carrier family 24 (sodium/potassium/calcium exchanger), member 2	X
calpain-15 [EC:3.4.22.-]	X
nuclear pore complex protein Nup98-Nup96	X
pre-mRNA-splicing factor CWC22	X
DNA topoisomerase I [EC:5.99.1.2]	X
transcriptional regulator ATRX [EC:3.6.4.12]	X
radial spoke head protein 1	X
5'-AMP-activated protein kinase, catalytic alpha subunit [EC:2.7.11.11]	X
serine/threonine-protein phosphatase 5 [EC:3.1.3.16]	X
dopamine beta-monooxygenase [EC:1.14.17.1]	X
kinesin family member 1	X
E3 ubiquitin-protein ligase RNF115/126 [EC:2.3.2.27]	X
E3 ubiquitin-protein ligase HECTD1 [EC:2.3.2.26]	X
nicotinate-nucleotide pyrophosphorylase (carboxylating) [EC:2.4.2.19]	X
glycosyltransferase-like protein LARGE	X
ribosomal RNA methyltransferase Nop2 [EC:2.1.1.-]	X
calcium/calmodulin-dependent protein kinase (CaM kinase) II [EC:2.7.11.17]	X
myosin heavy chain	X
NF-X1-type zinc finger protein NFXL1	X
potassium voltage-gated channel Eag-related subfamily H member 7	X
potassium voltage-gated channel Eag-related subfamily H member 4	X
calcium/calmodulin-dependent 3',5'-cyclic nucleotide phosphodiesterase [EC:3.1.4.17]	X
holliday junction resolvase YEN1 [EC:3.1.-.-]	X
fanconi anemia group J protein [EC:3.6.4.12]	X
rhomboid-related protein 1/2/3 [EC:3.4.21.105]	X
synapsin	X
D-glycerate 3-kinase [EC:2.7.1.31]	X
cleavage and polyadenylation specificity factor subunit 3 [EC:3.1.27.-]	X
CD109 antigen	X
calmodulin	X
cation-transporting ATPase 13A3/4/5 [EC:3.6.3.-]	X
serine/threonine-protein kinase TTK/MPS1 [EC:2.7.12.1]	X
serine/threonine-protein kinase SRPK3 [EC:2.7.11.1]	X
dual specificity tyrosine-phosphorylation-regulated kinase 2/3/4 [EC:2.7.12.1]	X
voltage-dependent calcium channel alpha-2/delta-3	X
serine/threonine-protein phosphatase PP1 catalytic subunit [EC:3.1.3.16]	X
ankyrin repeat domain-containing protein 17	X
sulfate permease, SulP family	X
nicotinate-nucleotide pyrophosphorylase (carboxylating) [EC:2.4.2.19]	X
NIMA (never in mitosis gene a)-related kinase [EC:2.7.11.1]	X
solute carrier family 9 (sodium/hydrogen exchanger), member 2	X
endoglucanase [EC:3.2.1.4]	X
ATP-dependent RNA helicase DHX57 [EC:3.6.4.13]	X
membrane dipeptidase [EC:3.4.13.19]	X
hydroxyacylglutathione hydrolase [EC:3.1.2.6]	X
pre-mRNA-processing factor 19 [EC:2.3.2.27]	X
E3 ubiquitin-protein ligase SHPRH [EC:3.6.4.- 2.3.2.27]	X
endoglucanase [EC:3.2.1.4]	X
CCR4-NOT transcription complex subunit 1	X
beta-glucosidase [EC:3.2.1.21]	X
endoglucanase [EC:3.2.1.4]	X
1-phosphatidylinositol-4-phosphate 5-kinase [EC:2.7.1.68]	X
pre-mRNA-processing factor 19 [EC:2.3.2.27]	X
solute carrier family 9 (sodium/hydrogen exchanger), member 2	X
patched 1	X
Niemann-Pick C1 protein	X
midasin	X
S-(hydroxymethyl)glutathione dehydrogenase / alcohol dehydrogenase [EC:1.1.1.284 1.1.1.1]		X
DNA (cytosine-5)-methyltransferase 1 [EC:2.1.1.37]		X
pyrroline-5-carboxylate reductase [EC:1.5.1.2]		X
delta-1-pyrroline-5-carboxylate synthetase [EC:2.7.2.11 1.2.1.41]		X
diamine N-acetyltransferase [EC:2.3.1.57]		X
CDP-diacylglycerol---serine O-phosphatidyltransferase [EC:2.7.8.8]		X
calmodulin-lysine N-methyltransferase [EC:2.1.1.60]		X
DNA (cytosine-5)-methyltransferase 1 [EC:2.1.1.37]		X
gentisate 1,2-dioxygenase [EC:1.13.11.4]		X
DNA (cytosine-5)-methyltransferase 1 [EC:2.1.1.37]		X
histone-lysine N-methyltransferase SETD7 [EC:2.1.1.43]		X
delta-1-pyrroline-5-carboxylate synthetase [EC:2.7.2.11 1.2.1.41]		X
DNA (cytosine-5)-methyltransferase 1 [EC:2.1.1.37]		X
cystathionine gamma-lyase [EC:4.4.1.1]		X
cystathionine gamma-lyase [EC:4.4.1.1]		X
3'-phosphoadenosine 5'-phosphosulfate synthase [EC:2.7.7.4 2.7.1.25]		X
bifunctional dihydroflavonol 4-reductase/flavanone 4-reductase [EC:1.1.1.219 1.1.1.234]		X
glyceraldehyde 3-phosphate dehydrogenase [EC:1.2.1.12]		X
triosephosphate isomerase (TIM) [EC:5.3.1.1]		X
triosephosphate isomerase (TIM) [EC:5.3.1.1]		X
triosephosphate isomerase (TIM) [EC:5.3.1.1]		X
pyruvate kinase [EC:2.7.1.40]		X
pyruvate kinase [EC:2.7.1.40]		X
S-(hydroxymethyl)glutathione dehydrogenase / alcohol dehydrogenase [EC:1.1.1.284 1.1.1.1]		X
xylulokinase [EC:2.7.1.17]		X
phosphoglycerate kinase [EC:2.7.2.3]		X
D-xylulose reductase [EC:1.1.1.9]		X
NADPH-dependent methylglyoxal reductase [EC:1.1.1.283]		X
NADPH-dependent methylglyoxal reductase [EC:1.1.1.283]		X
L-lactate dehydrogenase (cytochrome) [EC:1.1.2.3]		X
mannose-6-phosphate isomerase [EC:5.3.1.8]		X
mannose-6-phosphate isomerase [EC:5.3.1.8]		X
endoglucanase [EC:3.2.1.4]		X
endoglucanase [EC:3.2.1.4]		X
acetyl-CoA synthetase [EC:6.2.1.1]		X
acetyl-CoA synthetase [EC:6.2.1.1]		X
acetyl-CoA synthetase [EC:6.2.1.1]		X
endoglucanase [EC:3.2.1.4]		X
endoglucanase [EC:3.2.1.4]		X
endoglucanase [EC:3.2.1.4]		X
translation initiation factor 2 subunit 1		X
translation initiation factor 5		X
HtrA serine peptidase 2 [EC:3.4.21.108]		X
HtrA serine peptidase 2 [EC:3.4.21.108]		X
HtrA serine peptidase 2 [EC:3.4.21.108]		X
TNF receptor-associated factor 4		X
type II protein arginine methyltransferase [EC:2.1.1.320]		X
serine/threonine-protein phosphatase PP1 catalytic subunit [EC:3.1.3.16]		X
serine/threonine-protein phosphatase PP1 catalytic subunit [EC:3.1.3.16]		X
inhibitor of nuclear factor kappa-B kinase subunit alpha [EC:2.7.11.10]		X
cohesin loading factor subunit SCC2		X
serine/threonine-protein phosphatase 2A regulatory subunit B'		X
serine/threonine-protein phosphatase 2A regulatory subunit B'		X
F-box and leucine-rich repeat protein GRR1		X
dynamin 1-like protein [EC:3.6.5.5]		X
serine/threonine-protein phosphatase PP1 catalytic subunit [EC:3.1.3.16]		X
signal recognition particle subunit SRP54 [EC:3.6.5.4]		X
serine/threonine-protein phosphatase PP1 catalytic subunit [EC:3.1.3.16]		X
long-chain acyl-CoA synthetase [EC:6.2.1.3]		X
SWI/SNF-related matrix-associated actin-dependent regulator of chromatin subfamily A containing DEAD/H box 1 [EC:3.6.4.12]		X
glyceraldehyde 3-phosphate dehydrogenase [EC:1.2.1.12]		X
triosephosphate isomerase (TIM) [EC:5.3.1.1]		X
S-(hydroxymethyl)glutathione dehydrogenase / alcohol dehydrogenase [EC:1.1.1.284 1.1.1.1]		X
3'-phosphoadenosine 5'-phosphosulfate synthase [EC:2.7.7.4 2.7.1.25]		X
phosphoglycerate kinase [EC:2.7.2.3]		X
acetyl-CoA synthetase [EC:6.2.1.1]		X
acetyl-CoA synthetase [EC:6.2.1.1]		X
polyadenylate-binding protein		X
translation initiation factor 2 subunit 1		X
ubiquitin-conjugating enzyme E2 D [EC:2.3.2.23]		X
ubiquitin-conjugating enzyme E2 D [EC:2.3.2.23]		X
heat shock 70kDa protein 1/8		X
U6 snRNA-associated Sm-like protein LSm2		X
UV excision repair protein RAD23		X
polyadenylate-binding protein		X
U6 snRNA-associated Sm-like protein LSm7		X
U6 snRNA-associated Sm-like protein LSm4		X
ubiquitin-conjugating enzyme E2 I		X
DnaJ homolog subfamily A member 2		X
pre-mRNA-processing factor 19 [EC:2.3.2.27]		X
pre-mRNA-processing factor 19 [EC:2.3.2.27]		X
U6 snRNA-associated Sm-like protein LSm8		X
eukaryotic translation initiation factor 2-alpha kinase 4 [EC:2.7.11.1]		X
signal recognition particle subunit SRP19		X
U6 snRNA-associated Sm-like protein LSm6		X
signal recognition particle subunit SRP72		X
signal recognition particle receptor subunit alpha		X
signal recognition particle subunit SRP68		X
signal recognition particle receptor subunit beta		X
DNA damage-binding protein 1		X
signal recognition particle subunit SRP54 [EC:3.6.5.4]		X
exosome complex component RRP4		X
ATP-dependent RNA helicase DHX36 [EC:3.6.4.13]		X
exosome complex component RRP40		X
exosome complex component RRP45		X
non-canonical poly(A) RNA polymerase PAPD5/7 [EC:2.7.7.19]		X
ATP-dependent RNA helicase DHX36 [EC:3.6.4.13]		X
ubiquitin-conjugating enzyme E2 D [EC:2.3.2.23]		X
ubiquitin-conjugating enzyme E2 D [EC:2.3.2.23]		X
m7GpppX diphosphatase [EC:3.6.1.59]		X
ATP-dependent RNA helicase DOB1 [EC:3.6.4.13]		X
exosome complex exonuclease RRP6 [EC:3.1.13.-]		X
exosome complex exonuclease DIS3/RRP44 [EC:3.1.13.-]		X
polyribonucleotide nucleotidyltransferase [EC:2.7.7.8]		X
cytoplasmic tRNA 2-thiolation protein 1 [EC:2.7.7.-]		X
ubiquitin-like 1-activating enzyme E1 A [EC:6.2.1.45]		X
ATP-dependent RNA helicase DHX36 [EC:3.6.4.13]		X
ATP-dependent RNA helicase DHX36 [EC:3.6.4.13]		X
5'-3' exoribonuclease 2 [EC:3.1.13.-]		X
F-box and leucine-rich repeat protein GRR1		X
ATP-dependent RNA helicase DOB1 [EC:3.6.4.13]		X
transitional endoplasmic reticulum ATPase		X
5'-3' exoribonuclease 1 [EC:3.1.13.-]		X
5'-3' exoribonuclease 2 [EC:3.1.13.-]		X
phosphatidylinositol glycan, class S		X
S-(hydroxymethyl)glutathione dehydrogenase / alcohol dehydrogenase [EC:1.1.1.284 1.1.1.1]		X
arylsulfatase [EC:3.1.6.1]		X
arylsulfatase [EC:3.1.6.1]		X
Delta24-sterol reductase [EC:1.3.1.72 1.3.1.-]		X
ceramide synthetase [EC:2.3.1.24]		X
lysophosphatidylcholine acyltransferase / lyso-PAF acetyltransferase [EC:2.3.1.23 2.3.1.67]		X
lysophosphatidylcholine acyltransferase / lyso-PAF acetyltransferase [EC:2.3.1.23 2.3.1.67]		X
CDP-diacylglycerol---serine O-phosphatidyltransferase [EC:2.7.8.8]		X
shingomyelin synthase [EC:2.7.8.27]		X
long-chain acyl-CoA synthetase [EC:6.2.1.3]		X
long-chain acyl-CoA synthetase [EC:6.2.1.3]		X
dihydroceramidase [EC:3.5.1.-]		X
leukotriene-A4 hydrolase [EC:3.3.2.6]		X
signal recognition particle subunit SRP54 [EC:3.6.5.4]		X
ATP-binding cassette, subfamily A (ABC1), member 3		X
ATP-binding cassette, subfamily A (ABC1), member 3		X
ATP-binding cassette, subfamily G (WHITE), member 2		X
S-(hydroxymethyl)glutathione dehydrogenase / alcohol dehydrogenase [EC:1.1.1.284 1.1.1.1]		X
glutamyl-tRNA synthetase [EC:6.1.1.17]		X
homogentisate solanesyltransferase [EC:2.5.1.117]		X
nicotinate phosphoribosyltransferase [EC:6.3.4.21]		X
pyridoxine kinase [EC:2.7.1.35]		X
4'-phosphopantetheinyl transferase [EC:2.7.8.-]		X
3'-phosphoadenosine 5'-phosphosulfate synthase [EC:2.7.7.4 2.7.1.25]		X
methionyl-tRNA synthetase [EC:6.1.1.10]		X
glutathione S-transferase [EC:2.5.1.18]		X
O-phospho-L-seryl-tRNASec:L-selenocysteinyl-tRNA synthase [EC:2.9.1.2]		X
cystathionine gamma-lyase [EC:4.4.1.1]		X
STE24 endopeptidase [EC:3.4.24.84]		X
protein farnesyltransferase subunit beta [EC:2.5.1.58]		X
protein farnesyltransferase/geranylgeranyltransferase type-1 subunit alpha [EC:2.5.1.58 2.5.1.59]		X
zeaxanthin epoxidase [EC:1.14.13.90]		X
solute carrier family 35 (UDP-sugar transporter), member A1/2/3		X
FK506-binding protein 1 [EC:5.2.1.8]		X
3'-5' exoribonuclease 1 [EC:3.1.-.-]		X
ERI1 exoribonuclease 2 [EC:3.1.-.-]		X
nucleosome assembly protein 1-like 1		X
cellular nucleic acid-binding protein		X
peptidylprolyl isomerase [EC:5.2.1.8]		X
cellular nucleic acid-binding protein		X
translation initiation factor 3 subunit M		X
La-related protein 7		X
obg-like ATPase 1		X
T-complex protein 1 subunit delta		X
kinesin family member 13		X
translation initiation factor 3 subunit L		X
PUA domain protein		X
ribosome biogenesis protein NSA2		X
ribosomal RNA-processing protein 9		X
mRNA turnover protein 4		X
60S ribosome subunit biogenesis protein NIP7		X
importin-5		X
multifunctional methyltransferase subunit TRM112		X
methionyl aminopeptidase [EC:3.4.11.18]		X
DnaJ homolog subfamily C member 2		X
FK506-binding nuclear protein [EC:5.2.1.8]		X
peptidylprolyl isomerase [EC:5.2.1.8]		X
ribosome biogenesis protein UTP30		X
bud site selection protein 20		X
RING finger protein 113A		X
regulator of ribosome biosynthesis		X
tRNA acetyltransferase TAN1		X
apolipoprotein D and lipocalin family protein		X
DnaJ homolog subfamily B member 4		X
DnaJ homolog subfamily C member 7		X
translation initiation factor 5A		X
ubiquitin carboxyl-terminal hydrolase 14 [EC:3.4.19.12]		X
CUG-BP- and ETR3-like factor		X
far upstream element-binding protein		X
deoxyhypusine synthase [EC:2.5.1.46]		X
DnaJ homolog subfamily B member 4		X
poly(rC)-binding protein 2/3/4		X
ribosome production factor 2		X
RNA-binding protein PNO1		X
solute carrier family 39 (zinc transporter), member 1/2/3		X
rRNA-processing protein CGR1		X
ribosome biogenesis protein BRX1		X
aminoacyl tRNA synthase complex-interacting multifunctional protein 1		X
exportin-7		X
FK506-binding nuclear protein [EC:5.2.1.8]		X
nucleolar protein 15		X
protein transport protein YIP1		X
protein phosphatase 1 regulatory subunit 11		X
ribosomal RNA-processing protein 1		X
T-complex protein 1 subunit beta		X
18S rRNA (guanine1575-N7)-methyltransferase [EC:2.1.1.309]		X
ribosomal RNA methyltransferase Nop2 [EC:2.1.1.-]		X
RNA-binding protein Luc7-like 2		X
ATP-dependent RNA helicase DDX19/DBP5 [EC:3.6.4.13]		X
rRNA-processing protein EBP2		X
peptidylprolyl isomerase [EC:5.2.1.8]		X
peptidyl-tRNA hydrolase, PTH2 family [EC:3.1.1.29]		X
periodic tryptophan protein 1		X
protein FAM32A		X
pescadillo		X
ribosome assembly protein RRB1		X
mediator of RNA polymerase II transcription subunit 31		X
protein SFI1		X
peptidylprolyl isomerase domain and WD repeat-containing protein 1 [EC:5.2.1.8]		X
ribosomal RNA assembly protein		X
protein MAK16		X
ATP-dependent RNA helicase DDX18/HAS1 [EC:3.6.4.13]		X
elongation factor 3		X
cyclopropane-fatty-acyl-phospholipid synthase [EC:2.1.1.79]		X
arsenite-transporting ATPase [EC:3.6.3.16]		X
Pin2-interacting protein X1		X
U3 small nucleolar RNA-associated protein 11		X
far upstream element-binding protein		X
protein N-terminal methyltransferase [EC:2.1.1.244]		X
pumilio homology domain family member 6		X
TBC1 domain family member 2B		X
small G protein signaling modulator 3		X
nitric oxide synthase-interacting protein		X
ribosome production factor 1		X
KRAB and SCAN domains-containing zinc finger protein		X
WD repeat-containing protein 19		X
pre-mRNA-splicing factor CWC22		X
uncharacterized protein		X
WD repeat and SOF domain-containing protein 1		X
cell growth-regulating nucleolar protein		X
uncharacterized protein		X
ATP-binding cassette, subfamily F, member 1		X
ATP-binding cassette, subfamily F, member 2		X
histone chaperone ASF1		X
serine/threonine-protein kinase SRPK3 [EC:2.7.11.1]		X
ATP-dependent RNA helicase DDX21 [EC:3.6.4.13]		X
dynein assembly factor with WDR repeat domains 1		X
CUG-BP- and ETR3-like factor		X
protein N-terminal methyltransferase [EC:2.1.1.244]		X
essential nuclear protein 1		X
ATP-dependent RNA helicase DDX47/RRP3 [EC:3.6.4.13]		X
AdoMet-dependent rRNA methyltransferase SPB1 [EC:2.1.1.-]		X
translation initiation factor 2A		X
queuine tRNA-ribosyltransferase [EC:2.4.2.29]		X
RNA-binding motif protein, X-linked 2		X
uncharacterized protein		X
nucleolar complex protein 2		X
solute carrier family 20 (sodium-dependent phosphate transporter)		X
nucleolar protein 12		X
serine/threonine-protein kinase SRPK3 [EC:2.7.11.1]		X
RNA-binding protein 39		X
ribosome biogenesis protein YTM1		X
ATP-binding cassette, subfamily F, member 3		X
ribosome biogenesis protein ERB1		X
U3 small nucleolar ribonucleoprotein protein LCP5		X
solute carrier family 30 (zinc transporter), member 2		X
HtrA serine peptidase 3 [EC:3.4.21.-]		X
protein phosphatase 1G [EC:3.1.3.16]		X
regulator of chromosome condensation		X
protein LTV1		X
multisite-specific tRNA:(cytosine-C5)-methyltransferase [EC:2.1.1.202]		X
tRNA (cytosine34-C5)-methyltransferase [EC:2.1.1.203]		X
ATP-dependent RNA helicase DDX56/DBP9 [EC:3.6.4.13]		X
geranylgeranyl transferase type-2 subunit alpha [EC:2.5.1.60]		X
transcription elongation factor S-II		X
smad nuclear-interacting protein 1		X
ATP-dependent RNA helicase DDX19/DBP5 [EC:3.6.4.13]		X
protein MAK11		X
serine/threonine-protein kinase OSR1/STK39 [EC:2.7.11.1]		X
transportin-3		X
solute carrier family 24 (sodium/potassium/calcium exchanger), member 2		X
DnaJ homolog subfamily C member 7		X
receptor-interacting serine/threonine-protein kinase 4 [EC:2.7.11.1]		X
protein phosphatase 1L [EC:3.1.3.16]		X
diphthine methyl ester synthase [EC:2.1.1.314]		X
muscleblind		X
tRNA (guanine-N7-)-methyltransferase [EC:2.1.1.33]		X
peptidyl-tRNA hydrolase, PTH2 family [EC:3.1.1.29]		X
lysine-specific demethylase 8 [EC:1.14.11.27]		X
solute carrier family 20 (sodium-dependent phosphate transporter)		X
ATP-dependent RNA helicase DDX27 [EC:3.6.4.13]		X
zinc finger protein 830		X
transcription elongation factor SPT6		X
2'-phosphotransferase [EC:2.7.1.160]		X
uncharacterized protein		X
carboxypeptidase D [EC:3.4.16.6]		X
A1 cistron-splicing factor AAR2		X
WD40 repeat-containing protein SMU1		X
pre-rRNA-processing protein TSR1		X
protein SDA1		X
tRNA (guanine-N(7)-)-methyltransferase subunit TRM82		X
WD40 repeat-containing protein SMU1		X
ribosome biogenesis protein NSA1		X
metal transporter CNNM		X
methionyl aminopeptidase [EC:3.4.11.18]		X
U3 small nucleolar RNA-associated protein 23		X
peptidyl-prolyl cis-trans isomerase-like 4 [EC:5.2.1.8]		X
U3 small nucleolar RNA-associated protein 19		X
18S rRNA (adenine1779-N6/adenine1780-N6)-dimethyltransferase [EC:2.1.1.183]		X
ATP-binding protein involved in chromosome partitioning		X
U3 small nucleolar RNA-associated protein 3		X
DNA polymerase phi [EC:2.7.7.7]		X
DnaJ homolog subfamily B member 6		X
peptidyl-prolyl cis-trans isomerase B (cyclophilin B) [EC:5.2.1.8]		X
elongation factor 3		X
23S rRNA (adenine2503-C2)-methyltransferase [EC:2.1.1.192]		X
ribosome assembly protein 4		X
exportin-2 (importin alpha re-exporter)		X
bifunctional lysine-specific demethylase and histidyl-hydroxylase NO66 [EC:1.14.11.- 1.14.11.27]		X
sperm-associated antigen 1		X
sperm-associated antigen 1		X
ribosome biogenesis protein MAK21		X
2'-phosphotransferase [EC:2.7.1.160]		X
tRNA (adenine57-N1/adenine58-N1)-methyltransferase [EC:2.1.1.219 2.1.1.220]		X
2-methylene-furan-3-one reductase [EC:1.3.1.105]		X
ribosomal RNA-processing protein 36		X
tRNA (guanine9-N1)-methyltransferase [EC:2.1.1.221]		X
lariat debranching enzyme [EC:3.1.-.-]		X
uncharacterized protein		X
coiled-coil domain-containing protein 55		X
putative hydrolases of HD superfamily		X
rRNA biogenesis protein RRP5		X
ribosome biogenesis protein ENP2		X
target of EGR1 protein 1		X
solute carrier family 50 (sugar transporter)		X
U3 small nucleolar RNA-associated protein 7		X
25S rRNA (uracil2634-N3)-methyltransferase [EC:2.1.1.313]		X
peptidyl-prolyl cis-trans isomerase SDCCAG10 [EC:5.2.1.8]		X
ATP-dependent RNA helicase DDX54/DBP10 [EC:3.6.4.13]		X
ATP-dependent RNA helicase DDX52/ROK1 [EC:3.6.4.13]		X
peroxin-4 [EC:2.3.2.23]		X
dual specificity phosphatase 12 [EC:3.1.3.16 3.1.3.48]		X
protein AATF/BFR2		X
DnaJ homolog subfamily B member 4		X
tRNA-specific adenosine deaminase 2 [EC:3.5.4.-]		X
25S rRNA (uracil2634-N3)-methyltransferase [EC:2.1.1.313]		X
nucleolar protein 6		X
tRNA (adenine-N(1)-)-methyltransferase non-catalytic subunit		X
deoxyhypusine monooxygenase [EC:1.14.99.29]		X
PLP dependent protein		X
ATP-dependent RNA helicase DDX55/SPB4 [EC:3.6.4.13]		X
uncharacterized protein		X
tRNA-dihydrouridine synthase 3 [EC:1.3.1.89]		X
N-terminal acetyltransferase B complex catalytic subunit [EC:2.3.1.88]		X
terminal uridylyltransferase [EC:2.7.7.52]		X
polynucleotide 5'-hydroxyl-kinase GRC3/NOL9 [EC:2.7.1.-]		X
microtuble-actin crosslinking factor 1		X
SET and MYND domain-containing protein		X
ubiquitin carboxyl-terminal hydrolase 22/27/51 [EC:3.4.19.12]		X
dipeptidase E [EC:3.4.13.21]		X
DnaJ homolog subfamily B member 4		X
peptidyl-prolyl cis-trans isomerase-like 3 [EC:5.2.1.8]		X
tRNA-dihydrouridine synthase 2 [EC:1.3.1.91]		X
acylaminoacyl-peptidase [EC:3.4.19.1]		X
nucleolar complex protein 3		X
ATP-dependent RNA helicase DDX24/MAK5 [EC:3.6.4.13]		X
tRNA pseudouridine38-40 synthase [EC:5.4.99.12]		X
NAD-dependent deacetylase sirtuin 4 [EC:3.5.1.-]		X
queuine tRNA-ribosyltransferase subunit QTRTD1 [EC:2.4.2.29]		X
cation-transporting ATPase 13A3/4/5 [EC:3.6.3.-]		X
IK cytokine		X
WD repeat-containing protein 68		X
tRNA-dihydrouridine synthase 1 [EC:1.3.1.88]		X
ATP-dependent RNA helicase DDX47/RRP3 [EC:3.6.4.13]		X
tRNA (guanine9-N1)-methyltransferase [EC:2.1.1.221]		X
tRNA (guanine10-N2)-methyltransferase [EC:2.1.1.214]		X
ATP-dependent RNA/DNA helicase IGHMBP2 [EC:3.6.4.12 3.6.4.13]		X
protein KRI1		X
ESF2/ABP1 family protein		X
ATP-dependent RNA helicase DDX10/DBP4 [EC:3.6.4.13]		X
FK506-binding protein 7 [EC:5.2.1.8]		X
FK506-binding nuclear protein [EC:5.2.1.8]		X
tRNA pseudouridine38/39 synthase [EC:5.4.99.45]		X
SET and MYND domain-containing protein		X
ribosomal RNA-processing protein 12		X
atypical dual specificity phosphatase [EC:3.1.3.16 3.1.3.48]		X
DnaJ homolog subfamily C member 17		X
G patch domain and KOW motifs-containing protein		X
tRNA wybutosine-synthesizing protein 1 [EC:4.1.3.44]		X
alkylated DNA repair protein alkB homolog 8 [EC:1.14.11.- 2.1.1.229]		X
SET and MYND domain-containing protein		X
ribosomal RNA-processing protein 8 [EC:2.1.1.287]		X
Rab9 effector protein with kelch motifs		X
cell division cycle 2-like [EC:2.7.11.22]		X
cyclin-dependent kinase 12/13 [EC:2.7.11.22 2.7.11.23]		X
endo-1,3(4)-beta-glucanase [EC:3.2.1.6]		X
7SK snRNA methylphosphate capping enzyme [EC:2.1.1.-]		X
tRNA (cytidine32/guanosine34-2'-O)-methyltransferase [EC:2.1.1.205]		X
multiple RNA-binding domain-containing protein 1		X
cellular nucleic acid-binding protein		X
plasminogen activator inhibitor 1 RNA-binding protein		X
cation-transporting ATPase 13A3/4/5 [EC:3.6.3.-]		X
nucleolar protein 14		X
jumonji domain-containing protein 7		X
RNA exonuclease 4 [EC:3.1.-.-]		X
methyltransferase [EC:2.1.1.-]		X
peptide-methionine (R)-S-oxide reductase [EC:1.8.4.12]		X
NEDD4-binding protein 2 [EC:3.-.-.-]		X
unconventional prefoldin RPB5 interactor 1		X
pre-rRNA-processing protein TSR3		X
ribosomal biogenesis protein LAS1		X
integrin beta-1-binding protein 2		X
histone-binding protein RBBP4		X
BolA protein		X
2'-phosphotransferase [EC:2.7.1.160]		X
release factor glutamine methyltransferase [EC:2.1.1.297]		X
OTU domain-containing protein 3 [EC:3.4.19.12]		X
OTU domain-containing protein 4 [EC:3.4.19.12]		X
alkylated DNA repair protein alkB homolog 8 [EC:1.14.11.- 2.1.1.229]		X
peptidylprolyl isomerase [EC:5.2.1.8]		X
8-oxo-dGTP diphosphatase [EC:3.6.1.55]		X
U3 small nucleolar RNA-associated protein 20		X
elongator complex protein 3 [EC:2.3.1.48]		X
U3 small nucleolar RNA-associated protein 25		X
exonuclease 3'-5' domain-containing protein 1		X
elongation factor 3		X
tRNA (guanine37-N1)-methyltransferase [EC:2.1.1.228]		X
vacuolar fusion protein MON1		X
ATP-dependent RNA helicase DHX29 [EC:3.6.4.13]		X
RNA methyltransferase, TrmH family		X
molecular chaperone HscB		X
ribosomal RNA methyltransferase Nop2 [EC:2.1.1.-]		X
tRNA (guanine10-N2)-methyltransferase [EC:2.1.1.214]		X
mitochondrial FAD-linked sulfhydryl oxidase [EC:1.8.3.2]		X
TatD DNase family protein [EC:3.1.21.-]		X
cation-transporting ATPase 13A3/4/5 [EC:3.6.3.-]		X
tRNA guanosine-2'-O-methyltransferase [EC:2.1.1.34]		X
SET and MYND domain-containing protein		X
alkylated DNA repair protein alkB homolog 4 [EC:1.14.11.-]		X
histone arginine demethylase JMJD6 [EC:1.14.11.-]		X
G patch domain-containing protein 1		X
polyamine:H+ symporter		X
ribosome assembly protein 4		X
SET and MYND domain-containing protein		X
histone arginine demethylase JMJD6 [EC:1.14.11.-]		X
multisite-specific tRNA:(cytosine-C5)-methyltransferase [EC:2.1.1.202]		X
25S rRNA (uracil2634-N3)-methyltransferase [EC:2.1.1.313]		X
ATP-dependent RNA helicase DDX31/DBP7 [EC:3.6.4.13]		X
ribosomal-protein-serine acetyltransferase [EC:2.3.1.-]		X
ribosome-binding ATPase		X
[3-methyl-2-oxobutanoate dehydrogenase (acetyl-transferring)] kinase [EC:2.7.11.4]		X
cell division cycle 2-like [EC:2.7.11.22]		X
pre-rRNA-processing protein TSR4		X
tRNA wybutosine-synthesizing protein 3 [EC:2.1.1.282]		X
Rab GDP dissociation inhibitor		X
F-box and leucine-rich repeat protein 2/20		X
nucleolar MIF4G domain-containing protein 1		X
mitogen-activated protein kinase organizer 1		X
SET and MYND domain-containing protein		X
translation initiation factor 2D		X
tRNA pseudouridine13 synthase [EC:5.4.99.27]		X
ATP-dependent RNA helicase DDX47/RRP3 [EC:3.6.4.13]		X
ATP-dependent RNA helicase DDX51/DBP6 [EC:3.6.4.13]		X
ubiquitin carboxyl-terminal hydrolase 4/11/15 [EC:3.4.19.12]		X
senataxin [EC:3.6.4.-]		X
tRNA (uracil-5-)-methyltransferase [EC:2.1.1.35]		X
activating signal cointegrator complex subunit 2		X
uncharacterized protein		X
lysine-specific demethylase 8 [EC:1.14.11.27]		X
cyclin-dependent kinase [EC:2.7.11.22]		X
cell division cycle 2-like [EC:2.7.11.22]		X
WD repeat-containing protein 68		X
tRNA wybutosine-synthesizing protein 4 [EC:2.1.1.290 2.3.1.231]		X
mRNA guanylyltransferase [EC:2.7.7.50]		X
senataxin [EC:3.6.4.-]		X
tuftelin-interacting protein 11		X
uncharacterized protein		X
18S rRNA (guanine1575-N7)-methyltransferase [EC:2.1.1.309]		X
protein phosphatase 1 regulatory subunit 16A		X
KRAB domain-containing zinc finger protein		X
general transcription factor 3C polypeptide 3 (transcription factor C subunit 4)		X
cap3/cap4 methyltransferase [EC:2.1.1.-]		X
serine/threonine-protein kinase SRPK3 [EC:2.7.11.1]		X
multisite-specific tRNA:(cytosine-C5)-methyltransferase [EC:2.1.1.202]		X
tRNA (cytosine34-C5)-methyltransferase [EC:2.1.1.203]		X
tRNA-specific adenosine deaminase 3		X
methyltransferase-like protein 6 [EC:2.1.1.-]		X
mRNA (2'-O-methyladenosine-N6-)-methyltransferase [EC:2.1.1.62]		X
solute carrier family 35, member F1/2		X
acylaminoacyl-peptidase [EC:3.4.19.1]		X
diphthamide biosynthesis protein 2		X
tRNA pseudouridine synthase 10 [EC:5.4.99.-]		X
25S rRNA (uracil2634-N3)-methyltransferase [EC:2.1.1.313]		X
ribosomal RNA methyltransferase Nop2 [EC:2.1.1.-]		X
SET and MYND domain-containing protein		X
18S rRNA (guanine1575-N7)-methyltransferase [EC:2.1.1.309]		X
18S rRNA (adenine1779-N6/adenine1780-N6)-dimethyltransferase [EC:2.1.1.183]		X
senataxin [EC:3.6.4.-]		X
tRNA (cytosine38-C5)-methyltransferase [EC:2.1.1.204]		X
18S rRNA (adenine1779-N6/adenine1780-N6)-dimethyltransferase [EC:2.1.1.183]		X
multisite-specific tRNA:(cytosine-C5)-methyltransferase [EC:2.1.1.202]		X
tRNA (cytosine34-C5)-methyltransferase [EC:2.1.1.203]		X
pentatricopeptide repeat domain-containing protein 1		X
nucleoporin GLE1		X
2-(3-amino-3-carboxypropyl)histidine synthase [EC:2.5.1.108]		X
aspartate beta-hydroxylase [EC:1.14.11.16]		X
exonuclease 3'-5' domain-containing protein 1		X
NADPH-ferrihemoprotein reductase [EC:1.6.2.4]		X
tau tubulin kinase [EC:2.7.11.26]		X
ATP-dependent RNA helicase DHX37/DHR1 [EC:3.6.4.13]		X
serine/threonine-protein phosphatase 6 regulatory ankyrin repeat subunit B		X
molybdenum cofactor sulfurtransferase [EC:2.8.1.9]		X
ATP-dependent RNA helicase DDX49/DBP8 [EC:3.6.4.13]		X
senataxin [EC:3.6.4.-]		X
general transcription factor 3C polypeptide 5 (transcription factor C subunit 1)		X
exonuclease 3'-5' domain-containing protein 1		X
SET and MYND domain-containing protein		X
ATP-binding cassette, sub-family E, member 1		X
senataxin [EC:3.6.4.-]		X
tRNA pseudouridine13 synthase [EC:5.4.99.27]		X
leucine-rich PPR motif-containing protein, mitochondrial		X
tRNA (guanine10-N2)-methyltransferase [EC:2.1.1.214]		X
TatD DNase family protein [EC:3.1.21.-]		X
tRNA-splicing endonuclease subunit Sen34 [EC:3.1.27.9]		X
TatD DNase family protein [EC:3.1.21.-]		X
TBC1 domain family member 20		X
tubulin polyglutamylase TTLL5 [EC:6.-.-.-]		X
mediator of RNA polymerase II transcription subunit 31		X
senataxin [EC:3.6.4.-]		X
endo-1,3(4)-beta-glucanase [EC:3.2.1.6]		X
TBC1 domain family member 20		X
leucine-rich PPR motif-containing protein, mitochondrial		X
DNA-directed RNA polymerases I, II, and III subunit RPABC4		X
DNA-directed RNA polymerases I, II, and III subunit RPABC4		X
DNA-directed RNA polymerases I, II, and III subunit RPABC5		X
DNA-directed RNA polymerases I, II, and III subunit RPABC5		X
DNA-directed RNA polymerases I, II, and III subunit RPABC1		X
DNA-directed RNA polymerases I, II, and III subunit RPABC1		X
pyruvate kinase [EC:2.7.1.40]		X
DNA-directed RNA polymerases I, II, and III subunit RPABC3		X
DNA-directed RNA polymerases I, II, and III subunit RPABC3		X
DNA-directed RNA polymerases I, II, and III subunit RPABC2		X
DNA-directed RNA polymerases I, II, and III subunit RPABC2		X
DNA-directed RNA polymerase I subunit RPA12		X
DNA-directed RNA polymerase I subunit RPA12		X
3'-phosphoadenosine 5'-phosphosulfate synthase [EC:2.7.7.4 2.7.1.25]		X
DNA-directed RNA polymerase II subunit RPB7		X
DNA-directed RNA polymerase II subunit RPB7		X
CTP synthase [EC:6.3.4.2]		X
DNA-directed RNA polymerases I and III subunit RPAC2		X
DNA-directed RNA polymerases I and III subunit RPAC2		X
DNA-directed RNA polymerase II subunit RPB11		X
DNA-directed RNA polymerase II subunit RPB11		X
inosine triphosphate pyrophosphatase [EC:3.6.1.19]		X
DNA-directed RNA polymerase III subunit RPC11		X
DNA-directed RNA polymerase III subunit RPC11		X
exopolyphosphatase [EC:3.6.1.11]		X
DNA-directed RNA polymerase II subunit RPB2 [EC:2.7.7.6]		X
DNA-directed RNA polymerase II subunit RPB2 [EC:2.7.7.6]		X
DNA-directed RNA polymerases I and III subunit RPAC1		X
DNA-directed RNA polymerases I and III subunit RPAC1		X
uridine kinase [EC:2.7.1.48]		X
adenylate kinase [EC:2.7.4.3]		X
DNA-directed RNA polymerases I, II, and III subunit RPABC2		X
DNA-directed RNA polymerases I, II, and III subunit RPABC2		X
guanylate kinase [EC:2.7.4.8]		X
adenylate kinase [EC:2.7.4.3]		X
DNA-directed RNA polymerase III subunit RPC6		X
DNA-directed RNA polymerase III subunit RPC6		X
DNA-directed RNA polymerase I subunit RPA2 [EC:2.7.7.6]		X
DNA-directed RNA polymerase I subunit RPA2 [EC:2.7.7.6]		X
DNA-directed RNA polymerase I subunit RPA1 [EC:2.7.7.6]		X
DNA-directed RNA polymerase I subunit RPA1 [EC:2.7.7.6]		X
DNA-directed RNA polymerase III subunit RPC8		X
DNA-directed RNA polymerase III subunit RPC8		X
DNA-directed RNA polymerase III subunit RPC2 [EC:2.7.7.6]		X
DNA-directed RNA polymerase III subunit RPC2 [EC:2.7.7.6]		X
polyribonucleotide nucleotidyltransferase [EC:2.7.7.8]		X
polyribonucleotide nucleotidyltransferase [EC:2.7.7.8]		X
DNA-directed RNA polymerase III subunit RPC1 [EC:2.7.7.6]		X
DNA-directed RNA polymerase III subunit RPC1 [EC:2.7.7.6]		X
UV excision repair protein RAD23		X
DNA damage-binding protein 1		X
DNA excision repair protein ERCC-3 [EC:3.6.4.12]		X
bloom syndrome protein [EC:3.6.4.12]		X
bloom syndrome protein [EC:3.6.4.12]		X
DNA helicase II / ATP-dependent DNA helicase PcrA [EC:3.6.4.12]		X
DNA helicase II / ATP-dependent DNA helicase PcrA [EC:3.6.4.12]		X
glyceraldehyde 3-phosphate dehydrogenase [EC:1.2.1.12]		X
ubiquitin-conjugating enzyme E2 D [EC:2.3.2.23]		X
heat shock 70kDa protein 1/8		X
translation initiation factor 4E		X
translation initiation factor 4E		X
translation initiation factor 4E		X
translation initiation factor 4E		X
translation initiation factor 4E		X
translation initiation factor 4E		X
serine/threonine-protein phosphatase 5 [EC:3.1.3.16]		X
ubiquitin-conjugating enzyme E2 I		X
calcium binding protein 39		X
calcium binding protein 39		X
translation initiation factor 4E		X
translation initiation factor 4E		X
translation initiation factor 4E		X
NADPH-dependent methylglyoxal reductase [EC:1.1.1.283]		X
ceramide synthetase [EC:2.3.1.24]		X
guanine nucleotide-binding protein G(I)/G(S)/G(T) subunit beta-1		X
guanine nucleotide-binding protein G(I)/G(S)/G(T) subunit beta-1		X
guanine nucleotide-binding protein G(I)/G(S)/G(T) subunit beta-1		X
ubiquitin-conjugating enzyme E2 D [EC:2.3.2.23]		X
ADP-ribosylation factor 1		X
shingomyelin synthase [EC:2.7.8.27]		X
hypoxia-inducible factor prolyl hydroxylase [EC:1.14.11.29]		X
type II protein arginine methyltransferase [EC:2.1.1.320]		X
serine/threonine-protein phosphatase PP1 catalytic subunit [EC:3.1.3.16]		X
serine/threonine-protein phosphatase PP1 catalytic subunit [EC:3.1.3.16]		X
serine/threonine-protein phosphatase PP1 catalytic subunit [EC:3.1.3.16]		X
type I protein arginine methyltransferase [EC:2.1.1.319]		X
inhibitor of nuclear factor kappa-B kinase subunit alpha [EC:2.7.11.10]		X
inhibitor of nuclear factor kappa-B kinase subunit alpha [EC:2.7.11.10]		X
inhibitor of nuclear factor kappa-B kinase subunit alpha [EC:2.7.11.10]		X
inhibitor of nuclear factor kappa-B kinase subunit alpha [EC:2.7.11.10]		X
inhibitor of nuclear factor kappa-B kinase subunit alpha [EC:2.7.11.10]		X
inhibitor of nuclear factor kappa-B kinase subunit alpha [EC:2.7.11.10]		X
inhibitor of nuclear factor kappa-B kinase subunit alpha [EC:2.7.11.10]		X
serine/threonine-protein phosphatase 2A regulatory subunit B'		X
serine/threonine-protein phosphatase 2A regulatory subunit B'		X
serine/threonine-protein phosphatase 2A regulatory subunit B'		X
type I protein arginine methyltransferase [EC:2.1.1.319]		X
ubiquitin carboxyl-terminal hydrolase 7 [EC:3.4.19.12]		X
histone-lysine N-methyltransferase SETD7 [EC:2.1.1.43]		X
O-palmitoleoyl-L-serine hydrolase [EC:3.1.1.98]		X
transducin (beta)-like 1		X
transducin (beta)-like 1		X
importin-7		X
type I protein arginine methyltransferase [EC:2.1.1.319]		X
ADP-ribosylation factor 1		X
deltex [EC:2.3.2.27]		X
dynamin 1-like protein [EC:3.6.5.5]		X
U4/U6 small nuclear ribonucleoprotein SNU13		X
DNA-directed RNA polymerases I, II, and III subunit RPABC4		X
DNA-directed RNA polymerases I, II, and III subunit RPABC5		X
small nuclear ribonucleoprotein B and B'		X
DNA-directed RNA polymerases I, II, and III subunit RPABC1		X
PHD finger-like domain-containing protein 5A		X
heat shock 70kDa protein 1/8		X
U6 snRNA-associated Sm-like protein LSm2		X
small nuclear ribonucleoprotein D3		X
U2 small nuclear ribonucleoprotein B''		X
DNA-directed RNA polymerases I, II, and III subunit RPABC3		X
splicing factor U2AF 65 kDa subunit		X
U2 small nuclear ribonucleoprotein A'		X
splicing factor 3B subunit 5		X
DNA-directed RNA polymerases I, II, and III subunit RPABC2		X
splicing factor 3B subunit 4		X
DNA-directed RNA polymerase I subunit RPA12		X
splicing factor, arginine/serine-rich 4/5/6		X
U6 snRNA-associated Sm-like protein LSm7		X
peptidyl-prolyl isomerase H (cyclophilin H) [EC:5.2.1.8]		X
splicing factor 3A subunit 2		X
protein mago nashi		X
small nuclear ribonucleoprotein D1		X
U5 snRNP protein, DIM1 family		X
U6 snRNA-associated Sm-like protein LSm4		X
Prp8 binding protein		X
pre-mRNA-processing factor 19 [EC:2.3.2.27]		X
ATP-dependent RNA helicase DDX5/DBP2 [EC:3.6.4.13]		X
DNA-directed RNA polymerase II subunit RPB7		X
splicing factor 3A subunit 3		X
small nuclear ribonucleoprotein B and B'		X
coiled-coil domain-containing protein 12		X
RNA-binding protein 8A		X
DNA-directed RNA polymerases I and III subunit RPAC2		X
pre-mRNA-processing factor 19 [EC:2.3.2.27]		X
peptidyl-prolyl isomerase E (cyclophilin E) [EC:5.2.1.8]		X
splicing factor 3B subunit 2		X
DNA-directed RNA polymerase II subunit RPB11		X
U6 snRNA-associated Sm-like protein LSm8		X
survival of motor neuron-related-splicing factor 30		X
nuclear cap-binding protein subunit 2		X
DNA-directed RNA polymerase III subunit RPC11		X
peptidyl-prolyl cis-trans isomerase-like 1 [EC:5.2.1.8]		X
DNA-directed RNA polymerase II subunit RPB2 [EC:2.7.7.6]		X
116 kDa U5 small nuclear ribonucleoprotein component		X
small nuclear ribonucleoprotein D3		X
pre-mRNA branch site protein p14		X
splicing factor 3B subunit 3		X
U1 small nuclear ribonucleoprotein 70kDa		X
DNA-directed RNA polymerases I and III subunit RPAC1		X
pre-mRNA-splicing factor SPF27		X
pre-mRNA-processing factor 8		X
pre-mRNA-splicing factor ISY1		X
U6 snRNA-associated Sm-like protein LSm6		X
DNA-directed RNA polymerases I, II, and III subunit RPABC2		X
splicing factor 3A subunit 1		X
U2 small nuclear ribonucleoprotein B''		X
pre-mRNA-processing factor 6		X
U4/U6.U5 tri-snRNP-associated protein 3		X
ATP-dependent RNA helicase DDX5/DBP2 [EC:3.6.4.13]		X
pre-mRNA-splicing factor SYF1		X
beta-catenin-like protein 1		X
ATP-dependent RNA helicase DDX23/PRP28 [EC:3.6.4.13]		X
nuclear cap-binding protein subunit 2		X
RNA-binding protein 25		X
splicing factor U2AF 65 kDa subunit		X
U4/U6 small nuclear ribonucleoprotein PRP4		X
pre-mRNA-splicing factor ATP-dependent RNA helicase DHX15/PRP43 [EC:3.6.4.13]		X
intron-binding protein aquarius		X
pre-mRNA-processing factor 40		X
DNA-directed RNA polymerase III subunit RPC6		X
pre-mRNA-splicing factor 38A		X
transcription initiation factor TFIID TATA-box-binding protein		X
pre-mRNA-processing factor 40		X
DNA-directed RNA polymerase I subunit RPA2 [EC:2.7.7.6]		X
splicing factor U2AF 65 kDa subunit		X
DNA-directed RNA polymerase I subunit RPA1 [EC:2.7.7.6]		X
apoptotic chromatin condensation inducer in the nucleus		X
splicing factor 45		X
pre-mRNA-splicing factor ATP-dependent RNA helicase DHX16 [EC:3.6.4.13]		X
ATP-dependent RNA helicase DDX42 [EC:3.6.4.13]		X
transcription elongation regulator 1		X
pre-mRNA-splicing factor 18		X
ATP-dependent RNA helicase DDX5/DBP2 [EC:3.6.4.13]		X
DNA-directed RNA polymerase III subunit RPC8		X
U4/U6.U5 tri-snRNP-associated protein 1		X
DNA-directed RNA polymerase III subunit RPC2 [EC:2.7.7.6]		X
pre-mRNA-splicing factor ATP-dependent RNA helicase DHX38/PRP16 [EC:3.6.4.13]		X
pre-mRNA-splicing factor ATP-dependent RNA helicase DHX15/PRP43 [EC:3.6.4.13]		X
pre-mRNA-splicing factor ATP-dependent RNA helicase DHX38/PRP16 [EC:3.6.4.13]		X
DNA-directed RNA polymerase III subunit RPC1 [EC:2.7.7.6]		X
DNA excision repair protein ERCC-3 [EC:3.6.4.12]		X
transcription initiation factor TFIIB		X
pre-mRNA-splicing factor 38B		X
pre-mRNA-splicing factor ATP-dependent RNA helicase DHX15/PRP43 [EC:3.6.4.13]		X
transcription initiation factor TFIID subunit 2		X
small subunit ribosomal protein S27Ae		X
elongation factor 1-alpha		X
U4/U6 small nuclear ribonucleoprotein SNU13		X
small subunit ribosomal protein S19e		X
polyadenylate-binding protein		X
polyadenylate-binding protein		X
H/ACA ribonucleoprotein complex subunit 3		X
GTP-binding nuclear protein Ran		X
GTP-binding nuclear protein Ran		X
NTF2-related export protein 1/2		X
NTF2-related export protein 1/2		X
NTF2-related export protein 1/2		X
translation initiation factor 1		X
translation initiation factor 1A		X
translation initiation factor 3 subunit H		X
translation initiation factor 3 subunit I		X
polyadenylate-binding protein 2		X
translation initiation factor 3 subunit B		X
H/ACA ribonucleoprotein complex subunit 2		X
translation initiation factor 2 subunit 1		X
H/ACA ribonucleoprotein complex subunit 1		X
translation initiation factor 3 subunit G		X
translation initiation factor 2 subunit 3		X
translation initiation factor 3 subunit E		X
translation initiation factor 3 subunit F		X
large subunit ribosomal protein L36e		X
translation initiation factor 3 subunit D		X
large subunit ribosomal protein L36e		X
translation initiation factor 5		X
nucleolar protein 56		X
lysyl-tRNA synthetase, class II [EC:6.1.1.6]		X
translation initiation factor 3 subunit I		X
H/ACA ribonucleoprotein complex subunit 4 [EC:5.4.99.-]		X
translation initiation factor 4E		X
peptide chain release factor subunit 3		X
translation initiation factor 3 subunit A		X
translation initiation factor 4E		X
large subunit ribosomal protein L24e		X
alanyl-tRNA synthetase [EC:6.1.1.7]		X
large subunit ribosomal protein L7e		X
asparaginyl-tRNA synthetase [EC:6.1.1.22]		X
phenylalanyl-tRNA synthetase alpha chain [EC:6.1.1.20]		X
polyadenylate-binding protein		X
polyadenylate-binding protein		X
glycyl-tRNA synthetase [EC:6.1.1.14]		X
seryl-tRNA synthetase [EC:6.1.1.11]		X
threonyl-tRNA synthetase [EC:6.1.1.3]		X
arginyl-tRNA synthetase [EC:6.1.1.19]		X
protein mago nashi		X
protein mago nashi		X
histidyl-tRNA synthetase [EC:6.1.1.21]		X
phenylalanyl-tRNA synthetase beta chain [EC:6.1.1.20]		X
U3 small nucleolar RNA-associated protein 24		X
ubiquitin-conjugating enzyme E2 I		X
leucyl-tRNA synthetase [EC:6.1.1.4]		X
nuclear GTP-binding protein		X
nucleolar GTP-binding protein		X
U3 small nucleolar ribonucleoprotein protein IMP3		X
aspartyl-tRNA synthetase [EC:6.1.1.12]		X
translation initiation factor 3 subunit C		X
glutaminyl-tRNA synthetase [EC:6.1.1.18]		X
RNA-binding protein 8A		X
RNA-binding protein 8A		X
cleavage and polyadenylation specificity factor subunit 5		X
valyl-tRNA synthetase [EC:6.1.1.9]		X
prolyl-tRNA synthetase [EC:6.1.1.15]		X
nuclear GTP-binding protein		X
RNA 3'-terminal phosphate cyclase-like protein		X
isoleucyl-tRNA synthetase [EC:6.1.1.5]		X
nuclear cap-binding protein subunit 2		X
nuclear cap-binding protein subunit 2		X
translation initiation factor 4G		X
U3 small nucleolar RNA-associated protein 5		X
methionyl-tRNA synthetase [EC:6.1.1.10]		X
chloride channel, nucleotide-sensitive, 1A		X
tryptophanyl-tRNA synthetase [EC:6.1.1.2]		X
rRNA small subunit pseudouridine methyltransferase Nep1 [EC:2.1.1.260]		X
U3 small nucleolar ribonucleoprotein protein IMP4		X
glutamyl-tRNA synthetase [EC:6.1.1.17]		X
nuclear pore complex protein Nup62		X
translation initiation factor 5B		X
histone deacetylase complex subunit SAP18		X
histone deacetylase complex subunit SAP18		X
nonsense-mediated mRNA decay protein 3		X
nonsense-mediated mRNA decay protein 3		X
nuclear GTP-binding protein		X
nuclear pore complex protein Nup98-Nup96		X
adenylate kinase [EC:2.7.4.3]		X
tyrosyl-tRNA synthetase [EC:6.1.1.1]		X
RIO kinase 2 [EC:2.7.11.1]		X
RNA-binding protein with serine-rich domain 1		X
RNA-binding protein with serine-rich domain 1		X
nuclear pore complex protein Nup98-Nup96		X
serine/arginine repetitive matrix protein 1		X
serine/arginine repetitive matrix protein 1		X
RNA-binding protein NOB1		X
cysteinyl-tRNA synthetase [EC:6.1.1.16]		X
translation initiation factor 4E		X
nuclear cap-binding protein subunit 2		X
nuclear cap-binding protein subunit 2		X
cleavage stimulation factor subunit 2		X
nuclear pore complex protein Nup210		X
U3 small nucleolar RNA-associated protein MPP10		X
translation initiation factor 4G		X
U3 small nucleolar RNA-associated protein 14		X
ribonuclease P/MRP protein subunit RPP1 [EC:3.1.26.5]		X
ribonuclease P/MRP protein subunit RPP1 [EC:3.1.26.5]		X
U3 small nucleolar RNA-associated protein 4		X
cleavage stimulation factor subunit 2		X
prolyl-tRNA synthetase [EC:6.1.1.15]		X
U3 small nucleolar RNA-associated protein 6		X
U3 small nucleolar RNA-associated protein 18		X
snurportin-1		X
NET1-associated nuclear protein 1 (U3 small nucleolar RNA-associated protein 17)		X
ribosome biogenesis ATPase		X
E3 SUMO-protein ligase RanBP2		X
U3 small nucleolar RNA-associated protein 21		X
nucleolar protein 4		X
periodic tryptophan protein 2		X
midasin		X
tRNA nucleotidyltransferase (CCA-adding enzyme) [EC:2.7.7.72 3.1.3.- 3.1.4.-]		X
large subunit GTPase 1 [EC:3.6.1.-]		X
apoptotic chromatin condensation inducer in the nucleus		X
apoptotic chromatin condensation inducer in the nucleus		X
U3 small nucleolar RNA-associated protein 13		X
cleavage stimulation factor subunit 2		X
COMPASS component SWD2		X
ribosome biogenesis protein BMS1		X
U3 small nucleolar RNA-associated protein 12		X
regulator of nonsense transcripts 3		X
regulator of nonsense transcripts 3		X
RIO kinase 1 [EC:2.7.11.1]		X
RNA-binding protein Musashi		X
type II protein arginine methyltransferase [EC:2.1.1.320]		X
RNA exonuclease 1 [EC:3.1.-.-]		X
serine/threonine-protein phosphatase PP1 catalytic subunit [EC:3.1.3.16]		X
RNA exonuclease 1 [EC:3.1.-.-]		X
U3 small nucleolar RNA-associated protein 22		X
serine/threonine-protein phosphatase 2A regulatory subunit B'		X
nuclear pore complex protein Nup98-Nup96		X
O-phospho-L-seryl-tRNASec:L-selenocysteinyl-tRNA synthase [EC:2.9.1.2]		X
small subunit ribosomal protein S26e		X
ribonuclease P/MRP protein subunit POP1 [EC:3.1.26.5]		X
ribonuclease P/MRP protein subunit POP1 [EC:3.1.26.5]		X
ribonuclease P protein subunit RPP14 [EC:3.1.26.5]		X
5'-3' exoribonuclease 2 [EC:3.1.13.-]		X
trimethylguanosine synthase [EC:2.1.1.-]		X
nuclear pore complex protein Nup98-Nup96		X
mRNA (guanine-N7-)-methyltransferase [EC:2.1.1.56]		X
AAA family ATPase		X
midasin		X
5'-3' exoribonuclease 1 [EC:3.1.13.-]		X
5'-3' exoribonuclease 2 [EC:3.1.13.-]		X
regulator of nonsense transcripts 1 [EC:3.6.4.-]		X
regulator of nonsense transcripts 1 [EC:3.6.4.-]		X
heat shock 70kDa protein 1/8		X
small nuclear ribonucleoprotein D3		X
vacuolar protein sorting-associated protein 26		X
small nuclear ribonucleoprotein D3		X
Ras-related protein Rab-7A		X
Ras-related protein Rab-7A		X
ESCRT-I complex subunit TSG101		X
ADP-ribosylation factor 1		X
E3 ubiquitin-protein ligase NRDP1 [EC:2.3.2.27]		X
vacuolar protein-sorting-associated protein 4		X
long-chain acyl-CoA synthetase [EC:6.2.1.3]		X
maspardin		X
ADP-ribosylation factor 1		X
dynamin 1-like protein [EC:3.6.5.5]		X
S-(hydroxymethyl)glutathione dehydrogenase / alcohol dehydrogenase [EC:1.1.1.284 1.1.1.1]		X
S-(hydroxymethyl)glutathione dehydrogenase / alcohol dehydrogenase [EC:1.1.1.284 1.1.1.1]		X
S-(hydroxymethyl)glutathione dehydrogenase / alcohol dehydrogenase [EC:1.1.1.284 1.1.1.1]		X
S-(hydroxymethyl)glutathione dehydrogenase / alcohol dehydrogenase [EC:1.1.1.284 1.1.1.1]		X
inosine triphosphate pyrophosphatase [EC:3.6.1.19]		X
uridine kinase [EC:2.7.1.48]		X
glutathione S-transferase [EC:2.5.1.18]		X
glutathione S-transferase [EC:2.5.1.18]		X
salicylate hydroxylase [EC:1.14.13.1]		X
salicylate hydroxylase [EC:1.14.13.1]		X
salicylate hydroxylase [EC:1.14.13.1]		X
translation initiation factor 4A			X
polyadenylate-binding protein			X
polyadenylate-binding protein			X
polyadenylate-binding protein			X
casein kinase 1 [EC:2.7.11.1]			X
casein kinase 1 [EC:2.7.11.1]			X
T-complex protein 1 subunit zeta			X
T-complex protein 1 subunit alpha			X
RuvB-like protein 1 (pontin 52)			X
T-complex protein 1 subunit eta			X
enolase [EC:4.2.1.11]			X
enolase [EC:4.2.1.11]			X
enolase [EC:4.2.1.11]			X
enolase [EC:4.2.1.11]			X
prefoldin beta subunit			X
T-complex protein 1 subunit gamma			X
RuvB-like protein 2 [EC:3.6.4.12]			X
T-complex protein 1 subunit epsilon			X
Ras-related protein Rab-5C			X
Ras-related protein Rab-5C			X
Ras-related protein Rab-5C			X
prefoldin subunit 2			X
protein phosphatase methylesterase 1 [EC:3.1.1.89]			X
prefoldin alpha subunit			X
phosphatidylinositol-binding clathrin assembly protein			X
translocation protein SEC63			X
translocation protein SEC63			X
RING-box protein 1			X
RING-box protein 1			X
RING-box protein 1			X
RING-box protein 1			X
RING-box protein 1			X
RING-box protein 1			X
RING-box protein 1			X
RING-box protein 1			X
RING-box protein 1			X
RING-box protein 1			X
protein transport protein SEC23			X
U6 snRNA-associated Sm-like protein LSm5			X
U6 snRNA-associated Sm-like protein LSm5			X
26S proteasome regulatory subunit T6			X
DNA-directed RNA polymerase II subunit RPB3			X
DNA-directed RNA polymerase II subunit RPB3			X
DNA-directed RNA polymerase II subunit RPB3			X
ceramide synthetase [EC:2.3.1.24]			X
ceramide synthetase [EC:2.3.1.24]			X
Derlin-2/3			X
heterogeneous nuclear ribonucleoprotein F/H			X
solute carrier family 29 (equilibrative nucleoside transporter), member 1/2/3			X
[truncated: 2,683 more rows]

## Sheet: A25
Supplementary Table S5: BRITE categories in Amoebophyra A25 URGs
BRITE category	URG1	URG2										URG3
		URG2_1	URG2_2	URG2_3	URG2_4	URG2_5	URG2_6	URG2_7	URG2_8	URG2_9	URG2_10	URG3_1	URG3_2	URG3_3	URG3_4
tubulin alpha	X
heat shock 70kDa protein 1/8	X
molecular chaperone HtpG	X
heat shock 70kDa protein 1/8	X
tubulin beta	X
molecular chaperone HtpG	X
molecular chaperone HtpG	X
elongation factor 3	X
elongation factor 3	X
FAD-dependent fumarate reductase [EC:1,3,8,-]	X
L-lactate dehydrogenase (cytochrome) [EC:1,1,2,3]	X
translation initiation factor 4A	X
hsp70-interacting protein	X
actin beta/gamma 1	X
cell division cycle 14 [EC:3,1,3,16 3,1,3,48]	X
ATP-dependent RNA helicase DDX5/DBP2 [EC:3,6,4,13]	X
mannosyl-oligosaccharide alpha-1,2-mannosidase [EC:3,2,1,113]	X
arginyl-tRNA synthetase [EC:6,1,1,19]	X
dTDP-4-amino-4,6-dideoxygalactose transaminase [EC:2,6,1,59]	X
succinate dehydrogenase (ubiquinone) iron-sulfur subunit [EC:1,3,5,1]	X
charged multivesicular body protein 1	X
cell division cycle 14 [EC:3,1,3,16 3,1,3,48]	X
ATP-dependent RNA helicase DDX5/DBP2 [EC:3,6,4,13]	X
L-lactate dehydrogenase (cytochrome) [EC:1,1,2,3]	X
actin beta/gamma 1	X
actin beta/gamma 1	X
protein disulfide-isomerase A1 [EC:5,3,4,1]	X
UBX domain-containing protein 6	X
Niemann-Pick C1 protein	X
L-lactate dehydrogenase (cytochrome) [EC:1,1,2,3]	X
ADP-ribosylation factor-like protein 1	X
pentatricopeptide repeat domain-containing protein 1	X
ubiquitin-conjugating enzyme E2 H [EC:2,3,2,23]	X
acyl-CoA oxidase [EC:1,3,3,6]	X
creatine kinase [EC:2,7,3,2]	X
NAD(P) transhydrogenase [EC:1,6,1,2]	X
L-ascorbate peroxidase [EC:1,11,1,11]	X
creatine kinase [EC:2,7,3,2]	X
ATP-binding cassette, subfamily C (CFTR/MRP), member 1	X
ATP-binding cassette, subfamily C (CFTR/MRP), member 4	X
vacuolar protein sorting-associated protein IST1	X
ATPase family AAA domain-containing protein 3A/B	X
phosphoenolpyruvate carboxykinase (ATP) [EC:4,1,1,49]	X
succinate dehydrogenase (ubiquinone) flavoprotein subunit [EC:1,3,5,1]	X
actin beta/gamma 1	X
solute carrier family 35 (UDP-sugar transporter), member A1/2/3	X
ATP-dependent RNA helicase DDX5/DBP2 [EC:3,6,4,13]	X
actin beta/gamma 1	X
cathepsin F [EC:3,4,22,41]	X
cytochrome c	X
E3 ubiquitin-protein ligase MARCH7 [EC:2,3,2,27]	X
ribonucleoside-diphosphate reductase subunit M2 [EC:1,17,4,1]	X
ankyrin repeat domain-containing protein 17	X
solute carrier family 35 (UDP-sugar transporter), member A1/2/3	X
Cu+-exporting ATPase [EC:3,6,3,54]	X
polycystin 1	X
L-lactate dehydrogenase (cytochrome) [EC:1,1,2,3]	X
unconventional prefoldin RPB5 interactor 1	X
mitogen-activated protein kinase 6 [EC:2,7,11,24]	X
mitogen-activated protein kinase 7 [EC:2,7,11,24]	X
ribonucleoside-diphosphate reductase subunit M2 [EC:1,17,4,1]	X
ATP-binding cassette, subfamily F, member 2	X
ATP-binding cassette, subfamily F, member 3	X
ornithine--oxo-acid transaminase [EC:2,6,1,13]	X
abnormal spindle-like microcephaly-associated protein	X
protein disulfide-isomerase A6 [EC:5,3,4,1]	X
homoaconitase [EC:4,2,1,-]	X
rhomboid-related protein 1/2/3 [EC:3,4,21,105]	X
solute carrier family 25 (mitochondrial 2-oxodicarboxylate transporter), member 21	X
centrin-3	X
glutamine synthetase [EC:6,3,1,2]	X
UMP-CMP kinase [EC:2,7,4,- 2,7,4,14]	X
glycine dehydrogenase [EC:1,4,4,2]	X
L-lactate dehydrogenase (cytochrome) [EC:1,1,2,3]	X
inorganic pyrophosphatase [EC:3,6,1,1]	X
tubby-related protein 1	X
protein kinase A [EC:2,7,11,11]	X
Delta8-fatty-acid desaturase [EC:1,14,19,4]	X
cyclin B	X
glutamate dehydrogenase [EC:1,4,1,2]	X
CUG-BP- and ETR3-like factor	X
ATP-binding cassette, subfamily A (ABC1), member 3	X
protein phosphatase 1L [EC:3,1,3,16]	X
protein phosphatase 1 regulatory subunit 42	X
myosin V	X
solute carrier family 20 (sodium-dependent phosphate transporter)	X
SAC3 domain-containing protein 1	X
reelin [EC:3,4,21,-]	X
translation initiation factor 4G	X
ATP-binding cassette, subfamily A (ABC1), member 3	X
protein disulfide-isomerase A6 [EC:5,3,4,1]	X
thioredoxin domain-containing protein 5	X
1-phosphatidylinositol-4-phosphate 5-kinase [EC:2,7,1,68]	X
abnormal spindle-like microcephaly-associated protein	X
maltase-glucoamylase [EC:3,2,1,20 3,2,1,3]	X
NIMA (never in mitosis gene a)-related kinase [EC:2,7,11,1]	X
serine/threonine-protein phosphatase PP1 catalytic subunit [EC:3,1,3,16]	X
large subunit ribosomal protein L40e	X
abnormal spindle-like microcephaly-associated protein	X
uncharacterized protein	X
voltage-gated sodium channel type VIII alpha	X
cGMP-dependent protein kinase 1 [EC:2,7,11,12]	X
cGMP-dependent protein kinase 2 [EC:2,7,11,12]	X
electron transfer flavoprotein alpha subunit	X
succinyl-CoA synthetase beta subunit [EC:6,2,1,4 6,2,1,5]	X
inorganic pyrophosphatase [EC:3,6,1,1]	X
polyadenylate-binding protein	X
succinate dehydrogenase (ubiquinone) flavoprotein subunit [EC:1,3,5,1]	X
malate dehydrogenase (quinone) [EC:1,1,5,4]	X
translocation protein SEC62	X
calmodulin	X
serine/threonine-protein phosphatase PP1 catalytic subunit [EC:3,1,3,16]	X
ceramide synthetase [EC:2,3,1,24]	X
structural maintenance of chromosome 3 (chondroitin sulfate proteoglycan 6)	X
myosin heavy chain	X
rhomboid-related protein 1/2/3 [EC:3,4,21,105]	X
dihydrolipoamide dehydrogenase [EC:1,8,1,4]	X
cell division control protein 6	X
1-phosphatidylinositol-4-phosphate 5-kinase [EC:2,7,1,68]	X
calmodulin	X
nucleoside-diphosphate kinase [EC:2,7,4,6]	X
phosphoserine phosphatase [EC:3,1,3,3]	X
ATP-binding cassette, subfamily C (CFTR/MRP), member 2	X
ATP citrate (pro-S)-lyase [EC:2,3,3,8]	X
la-related protein 4	X
cysteine desulfurase [EC:2,8,1,7]	X
glutaryl-CoA dehydrogenase [EC:1,3,8,6]	X
unconventional prefoldin RPB5 interactor 1	X
ribonucleoside-diphosphate reductase subunit M2 [EC:1,17,4,1]	X
acyl-CoA dehydrogenase	X
long-chain-acyl-CoA dehydrogenase [EC:1,3,8,8]	X
pumilio RNA-binding family	X
DNA repair protein RAD51	X
H/ACA ribonucleoprotein complex subunit 4 [EC:5,4,99,-]	X
aspartate beta-hydroxylase [EC:1,14,11,16]	X
3-isopropylmalate dehydratase [EC:4,2,1,33]	X
aconitate hydratase [EC:4,2,1,3]	X
ribonucleoside-diphosphate reductase subunit M2 [EC:1,17,4,1]	X
cystathionine gamma-lyase [EC:4,4,1,1]	X
solute carrier family 25 (peroxisomal adenine nucleotide transporter), member 17	X
mannosyl-oligosaccharide alpha-1,2-mannosidase [EC:3,2,1,113]	X
cysteine protease ATG4 [EC:3,4,22,-]	X
nucleoredoxin [EC:1,8,1,8]	X
1-phosphatidylinositol-4-phosphate 5-kinase [EC:2,7,1,68]	X
glycine dehydrogenase [EC:1,4,4,2]	X
ATP-dependent Clp protease ATP-binding subunit ClpX	X
kinesin family member 13	X
glycine dehydrogenase [EC:1,4,4,2]	X
acetyl-CoA acyltransferase 1 [EC:2,3,1,16]	X
tektin-2	X
cGMP-dependent protein kinase 1 [EC:2,7,11,12]	X
cathepsin C [EC:3,4,14,1]	X
maspardin	X
calmodulin	X
pumilio RNA-binding family	X
solute carrier family 8 (sodium/calcium exchanger)	X
RNA-binding protein Musashi	X
thiol oxidase [EC:1,8,3,2]	X
calmodulin	X
pumilio RNA-binding family	X
ubiquilin	X
Ca2+-transporting ATPase [EC:3,6,3,8]	X
radial spoke head protein 9	X
glucosamine--fructose-6-phosphate aminotransferase (isomerizing) [EC:2,6,1,16]	X
fatty acid synthase, animal type [EC:2,3,1,85]	X
casein kinase 1 [EC:2,7,11,1]	X
1-phosphatidylinositol-4-phosphate 5-kinase [EC:2,7,1,68]	X
AFG3 family protein [EC:3,4,24,-]	X
methionyl aminopeptidase [EC:3,4,11,18]	X
trichoplein keratin filament-binding protein	X
elongation of very long chain fatty acids protein 3 [EC:2,3,1,199]	X
ankyrin repeat domain-containing protein 17	X
calmodulin	X
ATP-binding cassette, subfamily A (ABC1), member 3	X
endoplasmic reticulum-Golgi intermediate compartment protein 3	X
cell division cycle 14 [EC:3,1,3,16 3,1,3,48]	X
thioredoxin reductase (NADPH) [EC:1,8,1,9]	X
growth arrest-specific protein 8	X
alanine transaminase [EC:2,6,1,2]	X
translocation protein SEC63	X
transformer-2 protein	X
ethanolamine-phosphate cytidylyltransferase [EC:2,7,7,14]	X
protein phosphatase 1L [EC:3,1,3,16]	X
protein phosphatase 1G [EC:3,1,3,16]	X
mitogen-activated protein kinase 1/3 [EC:2,7,11,24]	X
cystathionine beta-synthase [EC:4,2,1,22]	X
COMPASS component SWD3	X
protein SPIRAL1 and related proteins	X
methylsterol monooxygenase [EC:1,14,13,72]	X
ADP-ribose pyrophosphatase [EC:3,6,1,13]	X
spindle assembly abnormal protein 6	X
protein phosphatase slingshot [EC:3,1,3,16 3,1,3,48]	X
glycine dehydrogenase [EC:1,4,4,2]	X
acyl-CoA oxidase [EC:1,3,3,6]	X
long-chain acyl-CoA synthetase [EC:6,2,1,3]	X
solute carrier family 24 (sodium/potassium/calcium exchanger), member 2	X
peptide-methionine (S)-S-oxide reductase [EC:1,8,4,11]	X
choline dehydrogenase [EC:1,1,99,1]	X
E3 ubiquitin-protein ligase Arkadia [EC:2,3,2,27]	X
GABA(A) receptor-associated protein	X
succinyl-CoA synthetase alpha subunit [EC:6,2,1,4 6,2,1,5]	X
pumilio RNA-binding family	X
nitrogen fixation protein NifU and related proteins	X
ADP-ribosylation factor-like protein 2	X
protein phosphatase 1K [EC:3,1,3,16]	X
citrate synthase [EC:2,3,3,1]	X
potassium voltage-gated channel Eag-related subfamily H member 2	X
potassium voltage-gated channel Eag-related subfamily H member 7	X
cyclin D2	X
translation initiation factor 4E	X
euchromatic histone-lysine N-methyltransferase [EC:2,1,1,43]	X
uncharacterized protein	X
dopamine beta-monooxygenase [EC:1,14,17,1]	X
stearoyl-CoA desaturase (Delta-9 desaturase) [EC:1,14,19,1]	X
DNA topoisomerase I [EC:5,99,1,2]	X
WNK lysine deficient protein kinase [EC:2,7,11,1]	X
polycystin 2	X
alkylglycerol monooxygenase [EC:1,14,16,5]	X
TNF receptor-associated factor 4	X
ornithine--oxo-acid transaminase [EC:2,6,1,13]	X
alkylglycerol monooxygenase [EC:1,14,16,5]	X
protein LSM14	X
cAMP and cAMP-inhibited cGMP 3',5'-cyclic phosphodiesterase 10 [EC:3,1,4,17 3,1,4,35]	X
protein phosphatase 1 regulatory subunit 42	X
succinyl-CoA synthetase beta subunit [EC:6,2,1,4 6,2,1,5]	X
L-ascorbate peroxidase [EC:1,11,1,11]	X
creatine kinase [EC:2,7,3,2]	X
DNA-directed RNA polymerase III subunit RPC1 [EC:2,7,7,6]	X
protein transport protein SEC23	X
radial spoke head protein 4A	X
CCR4-NOT transcription complex subunit 6 [EC:3,1,13,4]	X
centrin-1	X
centrin-3	X
E3 ubiquitin-protein ligase RNF38/44 [EC:2,3,2,27]	X
beta-amylase [EC:3,2,1,2]	X
myosin heavy chain	X
ATP-binding cassette, subfamily A (ABC1), member 3	X
hydrocephalus-inducing protein	X
UBX domain-containing protein 6	X
ribonucleoside-diphosphate reductase subunit M2 [EC:1,17,4,1]	X
CDP-4-dehydro-6-deoxyglucose reductase, E1 [EC:1,17,1,1]	X
dTDP-4-dehydrorhamnose 3,5-epimerase [EC:5,1,3,13]	X
DnaJ homolog subfamily B member 4	X
serine/threonine-protein kinase BUR1 [EC:2,7,11,22 2,7,11,23]	X
DNA excision repair protein ERCC-2 [EC:3,6,4,12]	X
serine/threonine-protein phosphatase 2B regulatory subunit	X
myosin-light-chain kinase [EC:2,7,11,18]	X
phosphatidylinositol transfer protein SFH5	X
protein Mpv17	X
U4/U6,U5 tri-snRNP-associated protein 2	X
lysophosphatidylcholine acyltransferase / lyso-PAF acetyltransferase [EC:2,3,1,23 2,3,1,67]	X
nicotinic acetylcholine receptor alpha-3	X
nicotinic acetylcholine receptor alpha-6	X
pre-60S factor REI1	X
iron-sulfur cluster assembly protein	X
mitogen-activated protein kinase 15 [EC:2,7,11,24]	X
acyl-lipid (7-3)-desaturase (Delta-4 desaturase) [EC:1,14,19,31]	X
voltage-dependent calcium channel alpha-2/delta-3	X
voltage-dependent calcium channel alpha-2/delta-4	X
Niemann-Pick C1 protein	X
3-hydroxyacyl-CoA dehydrogenase / 3a,7a,12a-trihydroxy-5b-cholest-24-enoyl-CoA hydratase / enoyl-CoA hydratase 2 [EC:1,1,1,35 4,2,1,107 4,2,1,119]	X
Lon-like ATP-dependent protease [EC:3,4,21,-]	X
cell division cycle 20, cofactor of APC complex	X
1-phosphatidylinositol-4-phosphate 5-kinase [EC:2,7,1,68]	X
neurocan core protein	X
growth arrest-specific protein 8	X
sphingolipid Delta-4 desaturase [EC:1,14,-,-]	X
inositol oxygenase [EC:1,13,99,1]	X
MFS transporter, PCFT/HCP family, solute carrier family 46 (folate transporter), member 1/3	X
ATP citrate (pro-S)-lyase [EC:2,3,3,8]	X
casein kinase II subunit alpha [EC:2,7,11,1]	X
uncharacterized protein	X
radial spoke head protein 4A	X
anaphase-promoting complex subunit 8	X
ATP-binding cassette, subfamily G (WHITE), member 5 (sterolin 1)	X
serine palmitoyltransferase [EC:2,3,1,50]	X
male germ cell-associated kinase [EC:2,7,11,22]	X
2-oxoglutarate dehydrogenase E2 component (dihydrolipoamide succinyltransferase) [EC:2,3,1,61]	X
U4/U6,U5 tri-snRNP component SNU23	X
proteasome activator subunit 4	X
enoyl-CoA hydratase/3-hydroxyacyl-CoA dehydrogenase [EC:4,2,1,17 1,1,1,35 1,1,1,211]	X
cyclin-dependent kinase 7 [EC:2,7,11,22 2,7,11,23]	X
abnormal spindle-like microcephaly-associated protein	X
peptidylprolyl isomerase [EC:5,2,1,8]	X
calmodulin	X
cation channel sperm-associated protein 1	X
voltage-gated sodium channel type X alpha	X
structural maintenance of chromosome 3 (chondroitin sulfate proteoglycan 6)	X
lipoma-prefererred partner	X
ATP-binding cassette, subfamily B (MDR/TAP), member 1 [EC:3,6,3,44]	X
cyclin B	X
xylogalacturonan beta-1,3-xylosyltransferase [EC:2,4,2,41]	X
elongation factor 3	X
cation-transporting ATPase 13A1 [EC:3,6,3,-]	X
DNA-directed RNA polymerase II subunit RPB1 [EC:2,7,7,6]	X
dynamin GTPase [EC:3,6,5,5]	X
quinolinate synthase [EC:2,5,1,72]	X
UDP-sugar pyrophosphorylase [EC:2,7,7,64]	X
long-chain acyl-CoA synthetase [EC:6,2,1,3]	X
protein phosphatase 1L [EC:3,1,3,16]	X
myosin heavy chain	X
cyclin A	X
protein TilB	X
Rab9 effector protein with kelch motifs	X
high mobility group protein B1	X
high mobility group protein B3	X
ubiquitin-conjugating enzyme E2 G1 [EC:2,3,2,23]	X
1-phosphatidylinositol-4-phosphate 5-kinase [EC:2,7,1,68]	X
mitogen-activated protein kinase kinase 1 [EC:2,7,12,2]	X
potassium voltage-gated channel Shaker-related subfamily A member 1	X
potassium voltage-gated channel Shaker-related subfamily A member 2	X
DNA-directed RNA polymerase II subunit RPB1 [EC:2,7,7,6]	X
dynamin GTPase [EC:3,6,5,5]	X
peptide-methionine (R)-S-oxide reductase [EC:1,8,4,12]	X
ribosomal RNA methyltransferase Nop2 [EC:2,1,1,-]	X
echinoderm microtubule-associated protein-like 6	X
serine/threonine-protein kinase PRP4 [EC:2,7,11,1]	X
calpain-7 [EC:3,4,22,-]	X
polycystin 2	X
zinc transporter, ZIP family	X
glutamine synthetase [EC:6,3,1,2]	X
cytochrome-b5 reductase [EC:1,6,2,2]	X
casein kinase 1 [EC:2,7,11,1]	X
acyl-lipid omega-3 desaturase [EC:1,14,19,25 1,14,19,35 1,14,19,36]	X
omega-6 fatty acid desaturase / acyl-lipid omega-6 desaturase (Delta-12 desaturase) [EC:1,14,19,6 1,14,19,22]	X
sphingolipid Delta-4 desaturase [EC:1,14,-,-]	X
DNA repair protein RAD16	X
RING finger protein 170 [EC:2,3,2,27]	X
L-ascorbate peroxidase [EC:1,11,1,11]	X
tubulin polyglutamylase TTLL4 [EC:6,-,-,-]	X
tubulin polyglutamylase TTLL5 [EC:6,-,-,-]	X
ribonucleoside-diphosphate reductase subunit M1 [EC:1,17,4,1]	X
CCR4-NOT transcription complex subunit 6 [EC:3,1,13,4]	X
E3 ubiquitin-protein ligase Praja1 [EC:2,3,2,27]	X
potassium voltage-gated channel Shab-related subfamily B member 1	X
potassium voltage-gated channel Shab-related subfamily B member 2	X
potassium voltage-gated channel Shaker-related subfamily A member 2	X
centriolar protein POC1	X
ribosome assembly protein 4	X
telomerase protein component 1	X
DNA replication licensing factor MCM6 [EC:3,6,4,12]	X
monothiol glutaredoxin	X
voltage-dependent calcium channel T type alpha-1G	X
dihydroceramidase [EC:3,5,1,-]	X
cathepsin C [EC:3,4,14,1]	X
lysine-specific demethylase 6B [EC:1,14,11,-]	X
D-galacturonate reductase [EC:1,1,1,-]	X
ubiquinol oxidase [EC:1,10,3,11]	X
NIMA (never in mitosis gene a)-related kinase [EC:2,7,11,1]	X
polycystin 2	X
blocked early in transport 1	X
intracellular protein transport protein USO1	X
potassium voltage-gated channel Shaker-related subfamily A member 1	X
oxygen-dependent protoporphyrinogen oxidase [EC:1,3,3,4]	X
fatty acid synthase, animal type [EC:2,3,1,85]	X
palmitoyltransferase ZDHHC2/15/20 [EC:2,3,1,225]	X
protein phosphatase 1G [EC:3,1,3,16]	X
phosphoribosylformylglycinamidine synthase [EC:6,3,5,3]	X
pre-mRNA-splicing factor 38B	X
cathepsin X [EC:3,4,18,1]	X
cysteine dioxygenase [EC:1,13,11,20]	X
WD repeat-containing protein 19	X
pyridoxal 5'-phosphate synthase pdxS subunit [EC:4,3,3,6]	X
annexin A6	X
casein kinase 1 [EC:2,7,11,1]	X
multidrug resistance protein, MATE family	X
tRNA-specific adenosine deaminase 1 [EC:3,5,4,34]	X
DNA repair protein RAD51	X
serine carboxypeptidase-like clade IV [EC:3,4,16,-]	X
DNA replication licensing factor MCM4 [EC:3,6,4,12]	X
DnaJ homolog subfamily B member 6	X
annexin A6	X
tubulin polyglutamylase TTLL6/13 [EC:6,-,-,-]	X
nicotinamidase [EC:3,5,1,19]	X
bis(5'-nucleosyl)-tetraphosphatase (symmetrical) [EC:3,6,1,41]	X
E3 ubiquitin-protein ligase RNF115/126 [EC:2,3,2,27]	X
MAP/microtubule affinity-regulating kinase [EC:2,7,11,1]	X
Ca2+ transporting ATPase, plasma membrane [EC:3,6,3,8]	X
U3 small nucleolar RNA-associated protein 22	X
calpain-5 [EC:3,4,22,-]	X
calpain-8 [EC:3,4,22,-]	X
endoglucanase [EC:3,2,1,4]	X
FUN14 domain-containing protein 1	X
Delta8-fatty-acid desaturase [EC:1,14,19,4]	X
cytochrome c heme-lyase [EC:4,4,1,17]	X
calmodulin	X
DNA damage-binding protein 1	X
myosin V	X
stromal membrane-associated protein	X
catalase-peroxidase [EC:1,11,1,21]	X
voltage-dependent calcium channel N type alpha-1B	X
dynein regulatry complex protein 1	X
E3 ubiquitin-protein ligase SDIR1 [EC:2,3,2,27]	X
DNA-directed RNA polymerase II subunit RPB7	X
UDP-glucose:O-linked fucose beta-1,3-glucosyltransferase [EC:2,4,1,-]	X
palmitoyltransferase ZDHHC2/15/20 [EC:2,3,1,225]	X
WD repeat-containing protein 42A	X
DnaJ homolog subfamily C member 8	X
Delta7-sterol 5-desaturase [EC:1,14,19,20]	X
polycystin 2	X
centrosomal protein POC5	X
lipoyl synthase [EC:2,8,1,8]	X
25S rRNA (uracil2634-N3)-methyltransferase [EC:2,1,1,313]	X
Delta8-fatty-acid desaturase [EC:1,14,19,4]	X
microtubule-associated protein 1	X
very-long-chain (3R)-3-hydroxyacyl-CoA dehydratase [EC:4,2,1,134]	X
ATP-dependent RNA helicase DHX8/PRP22 [EC:3,6,4,13]	X
isovaleryl-CoA dehydrogenase [EC:1,3,8,4]	X
myosin V	X
3,4-dihydroxy 2-butanone 4-phosphate synthase / GTP cyclohydrolase II [EC:4,1,99,12 3,5,4,25]	X
calmodulin	X
E3 ubiquitin-protein ligase HERC2 [EC:2,3,2,26]	X
echinoderm microtubule-associated protein-like 6	X
uncharacterized protein	X
vesicle-associated membrane protein 7	X
carbamoyl-phosphate synthase / aspartate carbamoyltransferase / dihydroorotase [EC:6,3,5,5 2,1,3,2 3,5,2,3]	X
carbamoyl-phosphate synthase / aspartate carbamoyltransferase [EC:6,3,5,5 2,1,3,2]	X
carbamoyl-phosphate synthase large subunit [EC:6,3,5,5]	X
DNA replication licensing factor MCM3 [EC:3,6,4,12]	X
tankyrase [EC:2,4,2,30]	X
2-oxoglutarate dehydrogenase E1 component [EC:1,2,4,2]	X
ATP-dependent RNA helicase DDX5/DBP2 [EC:3,6,4,13]	X
arginase [EC:3,5,3,1]	X
methylsterol monooxygenase [EC:1,14,13,72]	X
kinesin family member 6/9	X
ribonucleoside-diphosphate reductase subunit M2 [EC:1,17,4,1]	X
troponin C, slow skeletal and cardiac muscles	X
long-chain-fatty-acid--CoA ligase ACSBG [EC:6,2,1,3]	X
microtubule-associated protein 1	X
ubiquilin	X
fragile X mental retardation protein	X
glycine hydroxymethyltransferase [EC:2,1,2,1]	X
adenylate kinase [EC:2,7,4,3]	X
nicotinamidase [EC:3,5,1,19]	X
large subunit ribosomal protein L8e	X
glycyl-tRNA synthetase [EC:6,1,1,14]	X
calmodulin	X
carbonic anhydrase [EC:4,2,1,1]	X
kinetochore protein Nuf2	X
annexin A6	X
E3 ubiquitin-protein ligase MARCH5 [EC:2,3,2,27]	X
centriolar protein POC1	X
CUG-BP- and ETR3-like factor	X
E3 ubiquitin-protein ligase RNF115/126 [EC:2,3,2,27]	X
E3 ubiquitin-protein ligase synoviolin [EC:2,3,2,27]	X
casein kinase 1 [EC:2,7,11,1]	X
centrosomal protein CEP120	X
nucleoredoxin [EC:1,8,1,8]	X
peptide-N4-(N-acetyl-beta-glucosaminyl)asparagine amidase [EC:3,5,1,52]	X
ribosome maturation protein SDO1	X
succinate dehydrogenase assembly factor 2	X
solute carrier family 25 (peroxisomal adenine nucleotide transporter), member 17	X
DNA-directed RNA polymerase III subunit RPC1 [EC:2,7,7,6]	X
26S proteasome non-ATPase regulatory subunit 10	X
voltage-gated sodium channel type VIII alpha	X
translation initiation factor 4G	X
kinesin family member C2/C3	X
cathepsin D [EC:3,4,23,5]	X
atrophin-1 interacting protein 4 [EC:2,3,2,26]	X
glutathione reductase (NADPH) [EC:1,8,1,7]	X
RNA-binding protein MEX3 [EC:2,3,2,27]	X
ceramide synthetase [EC:2,3,1,24]	X
alanyl-tRNA synthetase [EC:6,1,1,7]	X
sortilin	X
ethanolamine-phosphate cytidylyltransferase [EC:2,7,7,14]	X
anaphase-promoting complex subunit 4	X
hypoxia up-regulated 1	X
2-acylglycerol O-acyltransferase 2 [EC:2,3,1,22]	X
polycystin 2	X
kinesin family member 13	X
phosphoribosyl-ATP pyrophosphohydrolase / phosphoribosyl-AMP cyclohydrolase / histidinol dehydrogenase [EC:3,6,1,31 3,5,4,19 1,1,1,23]	X
5'-3' exoribonuclease 2 [EC:3,1,13,-]	X
microtubule-associated protein 1	X
MOB kinase activator 1	X
potassium channel subfamily K, other eukaryote	X
glutathione S-transferase [EC:2,5,1,18]	X
dehydrogenase/reductase SDR family member 12 [EC:1,1,-,-]	X
FAD-dependent oxidoreductase domain-containing protein 1	X
ATP-binding cassette, subfamily C (CFTR/MRP), member 1	X
SNW domain-containing protein 1	X
25S rRNA (uracil2634-N3)-methyltransferase [EC:2,1,1,313]	X
DNA replication licensing factor MCM2 [EC:3,6,4,12]	X
ubiquitin-conjugating enzyme E2 J2 [EC:2,3,2,23]	X
ATP-binding cassette, subfamily B (MDR/TAP), member 1 [EC:3,6,3,44]	X
protein phosphatase 1 regulatory subunit 7	X
peptide-methionine (R)-S-oxide reductase [EC:1,8,4,12]	X
proteasome component ECM29	X
ubiquitin conjugation factor E4 B [EC:2,3,2,27]	X
tubulin alpha	X
replication factor A1	X
serine/threonine-protein phosphatase 2A catalytic subunit [EC:3,1,3,16]	X
poly(U)-specific endoribonuclease [EC:3,1,-,-]	X
ADP-ribosylation factor 1	X
solute carrier family 35 (UDP-sugar transporter), member A1/2/3	X
putative glutathione S-transferase	X
aconitate hydratase [EC:4,2,1,3]	X
conserved oligomeric Golgi complex subunit 4	X
peroxin-5	X
E3 ubiquitin-protein ligase ATL6/9/15/31/42/55 [EC:2,3,2,27]	X
immunoglobulin-binding protein 1	X
choline/ethanolamine kinase [EC:2,7,1,32 2,7,1,82]	X
pyruvate dehydrogenase phosphatase regulatory subunit	X
sarcosine dehydrogenase [EC:1,5,8,3]	X
deoxyribodipyrimidine photo-lyase [EC:4,1,99,3]	X
ubiquinone biosynthesis monooxygenase Coq7 [EC:1,14,13,-]	X
uncharacterized protein	X
solute carrier family 8 (sodium/calcium exchanger)	X
branched-chain amino acid aminotransferase [EC:2,6,1,42]	X
1-phosphatidylinositol-4-phosphate 5-kinase [EC:2,7,1,68]	X
endonuclease G, mitochondrial	X
euchromatic histone-lysine N-methyltransferase [EC:2,1,1,43]	X
calmodulin	X
crooked neck	X
ATP-binding cassette, subfamily A (ABC1), member 3	X
peroxisome-assembly ATPase [EC:3,6,4,7]	X
MAP/microtubule affinity-regulating kinase [EC:2,7,11,1]	X
adenylate kinase [EC:2,7,4,3]	X
Notch	X
cGMP-dependent protein kinase 1 [EC:2,7,11,12]	X
mediator of RNA polymerase II transcription subunit 10	X
glycine hydroxymethyltransferase [EC:2,1,2,1]	X
leishmanolysin-like peptidase [EC:3,4,24,-]	X
NADH:ubiquinone reductase (non-electrogenic) [EC:1,6,5,9]	X
adenylate kinase [EC:2,7,4,3]	X
E3 ubiquitin-protein ligase ZSWIM2 [EC:2,3,2,27]	X
solute carrier family 24 (sodium/potassium/calcium exchanger), member 2	X
polo-like kinase 1 [EC:2,7,11,21]	X
myosin V	X
abhydrolase domain-containing protein 4	X
ATP-dependent RNA helicase DDX21 [EC:3,6,4,13]	X
4-hydroxyphenylpyruvate dioxygenase [EC:1,13,11,27]	X
prolyl 4-hydroxylase [EC:1,14,11,2]	X
tubulin monoglycylase TTLL3/8 [EC:6,3,2,-]	X
L-iditol 2-dehydrogenase [EC:1,1,1,14]	X
mitogen-activated protein kinase kinase 4 [EC:2,7,12,2]	X
acyl-CoA dehydrogenase [EC:1,3,8,7]	X
serine/threonine kinase 38 [EC:2,7,11,1]	X
release factor glutamine methyltransferase [EC:2,1,1,297]	X
cyclin-dependent kinase 2 [EC:2,7,11,22]	X
succinate dehydrogenase (ubiquinone) flavoprotein subunit [EC:1,3,5,1]	X
ribonucleoside-diphosphate reductase subunit M1 [EC:1,17,4,1]	X
monocyte to macrophage differentiation protein	X
E3 ubiquitin-protein ligase HECTD1 [EC:2,3,2,26]	X
adenylate kinase [EC:2,7,4,3]	X
DNA excision repair protein ERCC-2 [EC:3,6,4,12]	X
cation-transporting ATPase 13A3/4/5 [EC:3,6,3,-]	X
adenylate kinase [EC:2,7,4,3]	X
adenylate kinase [EC:2,7,4,3]	X
ubiquitin carboxyl-terminal hydrolase 7 [EC:3,4,19,12]	X
ADP-ribose pyrophosphatase [EC:3,6,1,13]	X
long-chain acyl-CoA synthetase [EC:6,2,1,3]	X
casein kinase 1, gamma [EC:2,7,11,1]	X
tau tubulin kinase [EC:2,7,11,26]	X
E3 ubiquitin-protein ligase ATL10/75/76/77/78 [EC:2,3,2,27]	X
potassium voltage-gated channel Shab-related subfamily B member 1	X
potassium voltage-gated channel Shab-related subfamily B member 2	X
potassium voltage-gated channel Shaker-related subfamily A member 3	X
deoxyribodipyrimidine photo-lyase [EC:4,1,99,3]	X
nitronate monooxygenase [EC:1,13,12,16]	X
H/ACA ribonucleoprotein complex non-core subunit NAF1	X
4-nitrophenyl phosphatase [EC:3,1,3,41]	X
solute carrier family 36 (proton-coupled amino acid transporter)	X
mitochondrial import receptor subunit TOM70	X
acetyl-CoA carboxylase / biotin carboxylase 1 [EC:6,4,1,2 6,3,4,14]	X
palmitoyltransferase ZDHHC2/15/20 [EC:2,3,1,225]	X
kinesin family member 2/24	X
tubulin-folding cofactor B	X
AFG3 family protein [EC:3,4,24,-]	X
dehydrogenase/reductase SDR family member 1 [EC:1,1,-,-]	X
DNA damage-inducible protein 1	X
cysteine and glycine-rich protein	X
phenylalanine ammonia-lyase [EC:4,3,1,24]	X
DNA replication licensing factor MCM7 [EC:3,6,4,12]	X
centrosomal protein CEP19	X
ATP-dependent RNA helicase DHX8/PRP22 [EC:3,6,4,13]	X
centromeric protein E	X
putative membrane protein	X
atlastin [EC:3,6,5,-]	X
pyridoxal phosphate phosphatase PHOSPHO2 [EC:3,1,3,74]	X
retinal rod rhodopsin-sensitive cGMP 3',5'-cyclic phosphodiesterase subunit delta	X
Cu+-exporting ATPase [EC:3,6,3,54]	X
importin-7	X
ariadne-1 [EC:2,3,2,27]	X
STIP1 homology and U-box containing protein 1 [EC:2,3,2,27]	X
17beta-estradiol 17-dehydrogenase / very-long-chain 3-oxoacyl-CoA reductase [EC:1,1,1,62 1,1,1,330]	X
cGMP-dependent protein kinase 1 [EC:2,7,11,12]	X
pumilio RNA-binding family	X
endoglucanase [EC:3,2,1,4]	X
DNA polymerase alpha subunit A [EC:2,7,7,7]	X
interleukin-1 receptor-associated kinase 4 [EC:2,7,11,1]	X
mannosyl-glycoprotein endo-beta-N-acetylglucosaminidase [EC:3,2,1,96]	X
disintegrin and metalloproteinase domain-containing protein 9 [EC:3,4,24,-]	X
kinetochore protein Nuf2	X
UMP-CMP kinase [EC:2,7,4,- 2,7,4,14]	X
Niemann-Pick C1 protein	X
ubiquitin-conjugating enzyme E2 W [EC:2,3,2,25]	X
1-aminocyclopropane-1-carboxylate synthase [EC:4,4,1,14]	X
protein phosphatase 1 regulatory subunit 7	X
inorganic pyrophosphatase [EC:3,6,1,1]	X
solute carrier family 35, member E4	X
fumarate hydratase, class I [EC:4,2,1,2]	X
solute carrier family 39 (zinc transporter), member 11	X
5-aminolevulinate synthase [EC:2,3,1,37]	X
glycine C-acetyltransferase [EC:2,3,1,29]	X
26S proteasome non-ATPase regulatory subunit 10	X
serine/threonine-protein phosphatase 6 regulatory ankyrin repeat subunit B	X
chromodomain-helicase-DNA-binding protein 1 [EC:3,6,4,12]	X
kinesin family member 1	X
alanine-glyoxylate transaminase / serine-glyoxylate transaminase / serine-pyruvate transaminase [EC:2,6,1,44 2,6,1,45 2,6,1,51]	X
molecular chaperone GrpE	X
cytochrome-b5 reductase [EC:1,6,2,2]	X
3-oxoacid CoA-transferase [EC:2,8,3,5]	X
solute carrier family 8 (sodium/calcium exchanger)	X
endoglucanase [EC:3,2,1,4]	X
etoposide-induced 2,4 mRNA	X
cyclin-dependent kinase-like [EC:2,7,11,22]	X
mitogen-activated protein kinase 4 [EC:2,7,11,24]	X
type II pantothenate kinase [EC:2,7,1,33]	X
cytochrome-b5 reductase [EC:1,6,2,2]	X
trehalose 6-phosphate synthase/phosphatase [EC:2,4,1,15 3,1,3,12]	X
myosin V	X
phosphoserine aminotransferase [EC:2,6,1,52]	X
electron-transferring-flavoprotein dehydrogenase [EC:1,5,5,1]	X
lysophospholipid hydrolase [EC:3,1,1,5]	X
ubiquilin	X
cyclin-dependent kinase-like [EC:2,7,11,22]	X
condensin-2 complex subunit G2	X
solute carrier family 25 (mitochondrial phosphate transporter), member 23/24/25/41	X
DnaJ homolog subfamily B member 4	X
protein phosphatase 1L [EC:3,1,3,16]	X
laminin, alpha 3/5	X
hydrocephalus-inducing protein	X
solute carrier family 35, member C2	X
TatD DNase family protein [EC:3,1,21,-]	X
RING finger protein 113A	X
denticleless	X
ribosome assembly protein RRB1	X
dopamine beta-monooxygenase [EC:1,14,17,1]	X
ankyrin repeat domain-containing protein 17	X
tRNA pseudouridine13 synthase [EC:5,4,99,27]	X
outer membrane protein insertion porin family	X
1-phosphatidylinositol-4-phosphate 5-kinase [EC:2,7,1,68]	X
condensin-2 complex subunit H2	X
tubulin monoglycylase TTLL3/8 [EC:6,3,2,-]	X
ethanolaminephosphotransferase [EC:2,7,8,1]	X
calmodulin	X
MFS transporter, FLVCR family, feline leukemia virus subgroup C receptor-related protein	X
histone arginine demethylase JMJD6 [EC:1,14,11,-]	X
peroxin-5	X
DNA replication licensing factor MCM3 [EC:3,6,4,12]	X
serine/threonine-protein phosphatase PP1 catalytic subunit [EC:3,1,3,16]	X
LRR receptor-like serine/threonine-protein kinase FLS2 [EC:2,7,11,1]	X
very long chain acyl-CoA dehydrogenase [EC:1,3,8,9]	X
ubiquitin-conjugating enzyme E2 A [EC:2,3,2,23]	X
Ras-related protein Rab-23	X
kinesin family member C2/C3	X
DNA-directed RNA polymerase III subunit RPC1 [EC:2,7,7,6]	X
cyclin-dependent kinase 2 [EC:2,7,11,22]	X
ATP-dependent RNA helicase DDX42 [EC:3,6,4,13]	X
TNF receptor-associated factor 4	X
myosin V	X
ubiquitin-conjugating enzyme E2 J1 [EC:2,3,2,23]	X
adenylate kinase [EC:2,7,4,3]	X
serine/threonine-protein phosphatase 6 regulatory ankyrin repeat subunit A	X
3-ketoacyl-CoA synthase [EC:2,3,1,199]	X
protein phosphatase PTC1 [EC:3,1,3,16]	X
palmitoyltransferase ZDHHC2/15/20 [EC:2,3,1,225]	X
histone arginine demethylase JMJD6 [EC:1,14,11,-]	X
CCR4-NOT complex subunit CAF16	X
small subunit ribosomal protein S26e	X
pre-mRNA-processing factor SLU7	X
AN1-type zinc finger and ubiquitin domain-containing protein 1	X
mitochondrial-processing peptidase subunit beta [EC:3,4,24,64]	X
DNA excision repair protein ERCC-2 [EC:3,6,4,12]	X
pre-mRNA-splicing helicase BRR2 [EC:3,6,4,13]	X
centrosomal protein CEP290	X
arsenite methyltransferase [EC:2,1,1,137]	X
ribosome assembly protein 1 [EC:3,6,5,-]	X
E3 ubiquitin-protein ligase synoviolin [EC:2,3,2,27]	X
serine/threonine-protein kinase TTK/MPS1 [EC:2,7,12,1]	X
male germ cell-associated kinase [EC:2,7,11,22]	X
heat shock 70kDa protein 5	X
protein-L-isoaspartate(D-aspartate) O-methyltransferase [EC:2,1,1,77]	X
ATP-binding cassette, subfamily A (ABC1), member 3	X
dynein assembly factor 1, axonemal	X
protein phosphatase 1 regulatory subunit 7	X
cytoskeleton-associated protein 5	X
wee1-like protein kinase [EC:2,7,11,1]	X
SWI/SNF-related matrix-associated actin-dependent regulator of chromatin subfamily A member 5 [EC:3,6,4,-]	X
dopamine beta-monooxygenase [EC:1,14,17,1]	X
sodium/potassium-transporting ATPase subunit alpha [EC:3,6,3,9]	X
coiled-coil domain-containing protein 130	X
tyrosyl-tRNA synthetase [EC:6,1,1,1]	X
glutathione gamma-glutamylcysteinyltransferase [EC:2,3,2,15]	X
voltage-dependent calcium channel N type alpha-1B	X
endoglucanase [EC:3,2,1,4]	X
kinesin family member 1	X
cation-transporting ATPase 13A3/4/5 [EC:3,6,3,-]	X
tripartite motif-containing protein 2/3	X
L-galactono-1,4-lactone dehydrogenase [EC:1,3,2,3]	X
tubulin monoglycylase TTLL3/8 [EC:6,3,2,-]	X
condensin-2 complex subunit D3	X
peptidase inhibitor 16	X
golgin subfamily B member 1	X
26S proteasome non-ATPase regulatory subunit 10	X
myosin VII	X
glutathione S-transferase kappa 1 [EC:2,5,1,18]	X
DNA replication licensing factor MCM5 [EC:3,6,4,12]	X
far upstream element-binding protein	X
nuclear protein localization protein 4 homolog	X
ATP-dependent RNA helicase DHX29 [EC:3,6,4,13]	X
glutathione S-transferase [EC:2,5,1,18]	X
tRNA-dihydrouridine synthase 1 [EC:1,3,1,88]	X
butyryl-CoA dehydrogenase [EC:1,3,8,1]	X
RING/U-box domain-containing protein [EC:2,3,2,27]	X
AMP deaminase [EC:3,5,4,6]	X
dynein assembly factor with WDR repeat domains 1	X
E3 ubiquitin-protein ligase ATL10/75/76/77/78 [EC:2,3,2,27]	X
E3 ubiquitin-protein ligase RNF130 [EC:2,3,2,27]	X
E3 ubiquitin-protein ligase RNF115/126 [EC:2,3,2,27]	X
voltage-dependent calcium channel T type alpha-1G	X
kinesin family member 11	X
triosephosphate isomerase (TIM) [EC:5,3,1,1]	X
urocanate hydratase [EC:4,2,1,49]	X
arginase [EC:3,5,3,1]	X
DNA repair protein RAD5 [EC:3,6,4,-]	X
serine/threonine-protein phosphatase 2A regulatory subunit B''	X
kinesin family member 2/24	X
ATP-binding cassette, subfamily A (ABC1), member 3	X
cinnamyl-alcohol dehydrogenase [EC:1,1,1,195]	X
kinetochore protein NDC80	X
L-ascorbate peroxidase [EC:1,11,1,11]	X
peptidyl-prolyl cis-trans isomerase B (cyclophilin B) [EC:5,2,1,8]	X
serine/threonine-protein phosphatase PP1 catalytic subunit [EC:3,1,3,16]	X
DNA cross-link repair 1A protein	X
vacuolar protein sorting-associated protein 26	X
aarF domain-containing kinase	X
Lon-like ATP-dependent protease [EC:3,4,21,-]	X
regulator of nonsense transcripts 1 [EC:3,6,4,-]	X
U3 small nucleolar RNA-associated protein 23	X
centromeric protein E	X
serine/threonine-protein kinase TTK/MPS1 [EC:2,7,12,1]	X
nuclease S1 [EC:3,1,30,1]	X
LETM1 and EF-hand domain-containing protein 1, mitochondrial	X
V-type H+-transporting ATPase subunit a	X
26S proteasome non-ATPase regulatory subunit 10	X
cysteine-rich secretory protein	X
nicotinamidase [EC:3,5,1,19]	X
ATP-binding cassette, subfamily A (ABC1), member 3	X
terminal uridylyltransferase [EC:2,7,7,52]	X
ubiquitin-conjugating enzyme E2 Q [EC:2,3,2,23]	X
cell division control protein 7 [EC:2,7,11,1]	X
poly(A) polymerase [EC:2,7,7,19]	X
endoglucanase [EC:3,2,1,4]	X
Rho GTPase-activating protein 39	X
photosystem II oxygen-evolving enhancer protein 1	X
calmodulin	X
nucleotide-binding oligomerization domain-containing protein 2	X
xylulokinase [EC:2,7,1,17]	X
phytepsin [EC:3,4,23,40]	X
syntenin-1	X
protein phosphatase 1K [EC:3,1,3,16]	X
solute carrier family 36 (proton-coupled amino acid transporter)	X
small subunit ribosomal protein S26e	X
tubulin monoglycylase TTLL3/8 [EC:6,3,2,-]	X
hydrocephalus-inducing protein	X
importin-7	X
methionyl aminopeptidase [EC:3,4,11,18]	X
calpain-10 [EC:3,4,22,-]	X
mitochondrial import inner membrane translocase subunit TIM44	X
glutaminase [EC:3,5,1,2]	X
leucine-rich repeat-containing G protein-coupled receptor 6	X
succinate dehydrogenase (ubiquinone) flavoprotein subunit [EC:1,3,5,1]	X
dual specificity phosphatase 12 [EC:3,1,3,16 3,1,3,48]	X
glycerol-3-phosphate O-acyltransferase / dihydroxyacetone phosphate acyltransferase [EC:2,3,1,15 2,3,1,42]	X
solute carrier family 38 (sodium-coupled neutral amino acid transporter), member 11	X
myosin V	X
kinesin family member C1	X
calpain-15 [EC:3,4,22,-]	X
DNA repair protein RAD5 [EC:3,6,4,-]	X
SWI/SNF-related matrix-associated actin-dependent regulator of chromatin subfamily A3 [EC:3,6,4,- 2,3,2,27]	X
glutamate synthase (NADPH/NADH) [EC:1,4,1,13 1,4,1,14]	X
aurora kinase, other [EC:2,7,11,1]	X
ubiquitin-conjugating enzyme E2 J2 [EC:2,3,2,23]	X
vesicle-associated membrane protein 7	X
vesicle-associated membrane protein 72	X
SEL1 protein	X
protein kinase A [EC:2,7,11,11]	X
L-ascorbate peroxidase [EC:1,11,1,11]	X
palmitoyltransferase ZDHHC2/15/20 [EC:2,3,1,225]	X
palmitoyltransferase ZDHHC3/7/25 [EC:2,3,1,225]	X
glycyl-tRNA synthetase [EC:6,1,1,14]	X
aquaporin NIP	X
kinesin family member 15	X
kinesin family member 4/21/27	X
E3 ubiquitin-protein ligase RNF149 [EC:2,3,2,27]	X
RING finger protein 165	X
glutathione S-transferase [EC:2,5,1,18]	X
triple functional domain protein [EC:2,7,11,1]	X
transcription initiation factor TFIIH subunit 3	X
potassium large conductance calcium-activated channel subfamily M alpha member 1	X
E3 ubiquitin-protein ligase TRIP12 [EC:2,3,2,26]	X
cytochrome c	X
polycystin 2	X
chloride channel 3/4/5	X
poly [ADP-ribose] polymerase [EC:2,4,2,30]	X
endoglucanase [EC:3,2,1,4]	X
retinal rod rhodopsin-sensitive cGMP 3',5'-cyclic phosphodiesterase subunit delta	X
ERO1-like protein alpha [EC:1,8,4,-]	X
p38 MAP kinase [EC:2,7,11,24]	X
calpain-15 [EC:3,4,22,-]	X
acetylornithine deacetylase [EC:3,5,1,16]	X
RNA-binding protein Musashi	X
dynamin 1-like protein [EC:3,6,5,5]	X
solute carrier family 25 (mitochondrial iron transporter), member 28/37	X
protein phosphatase 1 regulatory subunit 7	X
E3 ubiquitin-protein ligase RGLG [EC:2,3,2,27]	X
butyrate response factor 1	X
solute carrier family 24 (sodium/potassium/calcium exchanger), member 2	X
solute carrier family 24 (sodium/potassium/calcium exchanger), member 3	X
diaminopimelate decarboxylase [EC:4,1,1,20]	X
pre-mRNA-splicing factor ATP-dependent RNA helicase DHX38/PRP16 [EC:3,6,4,13]	X
syntaxin 1B/2/3	X
cardiolipin-specific phospholipase [EC:3,1,1,-]	X
cancer susceptibility candidate protein 1	X
NAD(P) transhydrogenase [EC:1,6,1,2]	X
proline iminopeptidase [EC:3,4,11,5]	X
E3 ubiquitin-protein ligase UBR3 [EC:2,3,2,27]	X
GTP cyclohydrolase I [EC:3,5,4,16]	X
Niemann-Pick C1 protein	X
ERI1 exoribonuclease 3 [EC:3,1,-,-]	X
poly(A) RNA polymerase GLD2 [EC:2,7,7,19]	X
AP2-associated kinase [EC:2,7,11,1]	X
E3 ubiquitin-protein ligase MUL1 [EC:2,3,2,27]	X
palmitoyltransferase ZDHHC2/15/20 [EC:2,3,1,225]	X
cation-transporting ATPase 13A3/4/5 [EC:3,6,3,-]	X
potassium large conductance calcium-activated channel subfamily M alpha member 1	X
tRNA pseudouridine13 synthase [EC:5,4,99,27]	X
poly(ADP-ribose) glycohydrolase [EC:3,2,1,143]	X
2-acylglycerol O-acyltransferase 2 [EC:2,3,1,22]	X
serine/threonine-protein phosphatase 2B catalytic subunit [EC:3,1,3,16]	X
L-galactono-1,4-lactone dehydrogenase [EC:1,3,2,3]	X
homoserine kinase [EC:2,7,1,39]	X
3'-5' exoribonuclease 1 [EC:3,1,-,-]	X
ERI1 exoribonuclease 2 [EC:3,1,-,-]	X
lysophosphatidylcholine acyltransferase / lyso-PAF acetyltransferase [EC:2,3,1,23 2,3,1,67]	X
glutaminase [EC:3,5,1,2]	X
phosphatidylserine synthase 2 [EC:2,7,8,29]	X
meiotic recombination protein SPO11	X
E3 ubiquitin-protein ligase Mdm2 [EC:2,3,2,27]	X
gibberellin 2-oxidase [EC:1,14,11,13]	X
mannose receptor, C type	X
glutathione gamma-glutamylcysteinyltransferase [EC:2,3,2,15]	X
1-phosphatidylinositol-4-phosphate 5-kinase [EC:2,7,1,68]	X
poly [ADP-ribose] polymerase 10/14/15 [EC:2,4,2,30]	X
ATP-dependent RNA helicase DDX41 [EC:3,6,4,13]	X
Ras-related protein Rab-2A	X
lipase ATG15 [EC:3,1,1,3]	X
U4/U6,U5 tri-snRNP-associated protein 2	X
thioredoxin reductase (NADPH) [EC:1,8,1,9]	X
L-lactate dehydrogenase (cytochrome) [EC:1,1,2,3]	X
E3 ubiquitin-protein ligase MGRN1 [EC:2,3,2,27]	X
diacylglycerol kinase (ATP) [EC:2,7,1,107]	X
protein phosphatase 1 regulatory subunit 42	X
exonuclease 1 [EC:3,1,-,-]	X
LL-diaminopimelate aminotransferase [EC:2,6,1,83]	X
6-phosphofructokinase 1 [EC:2,7,1,11]	X
large subunit GTPase 1 [EC:3,6,1,-]	X
NAD(P) transhydrogenase [EC:1,6,1,2]	X
2-acylglycerol O-acyltransferase 2 [EC:2,3,1,22]	X
E3 ubiquitin-protein ligase RNF115/126 [EC:2,3,2,27]	X
E3 ubiquitin-protein ligase HERC4 [EC:2,3,2,26]	X
ammonium transporter Rh	X
E3 SUMO-protein ligase PIAS1	X
palmitoyltransferase ZDHHC3/7/25 [EC:2,3,1,225]	X
protein-methionine sulfoxide oxidase MICAL [EC:1,14,13,-]	X
CD109 antigen	X
solute carrier family 36 (proton-coupled amino acid transporter)	X
tropomodulin	X
baculoviral IAP repeat-containing protein 2/3	X
E3 ubiquitin-protein ligase MYLIP [EC:2,3,2,27]	X
serine/threonine-protein phosphatase 5 [EC:3,1,3,16]	X
serine/threonine-protein kinase TNNI3K [EC:2,7,11,1]	X
ATP-binding cassette, subfamily C (CFTR/MRP), member 4	X
E3 ubiquitin-protein ligase CHFR [EC:2,3,2,27]	X
meckelin	X
lysocardiolipin and lysophospholipid acyltransferase [EC:2,3,1,- 2,3,1,51]	X
homogentisate 1,2-dioxygenase [EC:1,13,11,5]	X
lysine-specific histone demethylase 1A [EC:1,-,-,-]	X
kinesin family member C1	X
cytochrome-b5 reductase [EC:1,6,2,2]	X
kinesin family member 3A	X
2-oxoglutarate dehydrogenase E2 component (dihydrolipoamide succinyltransferase) [EC:2,3,1,61]	X
abhydrolase domain-containing protein 4	X
cardiolipin-specific phospholipase [EC:3,1,1,-]	X
elongation factor 1 alpha-like protein	X
diacylglycerol kinase (ATP) [EC:2,7,1,107]	X
plectin	X
cathepsin C [EC:3,4,14,1]	X
myosin V	X
CCR4-NOT transcription complex subunit 4 [EC:2,3,2,27]	X
T-box protein 19	X
pyruvate dehydrogenase kinase 2/3/4 [EC:2,7,11,2]	X
E3 ubiquitin-protein ligase ATL10/75/76/77/78 [EC:2,3,2,27]	X
E3 ubiquitin-protein ligase ATL4 [EC:2,3,2,27]	X
E3 ubiquitin-protein ligase RNF13 [EC:2,3,2,27]	X
E3 ubiquitin-protein ligase RNF167 [EC:2,3,2,27]	X
type I protein arginine methyltransferase [EC:2,1,1,319]	X
E3 ubiquitin-protein ligase HECTD2 [EC:2,3,2,26]	X
E3 ubiquitin-protein ligase HERC3 [EC:2,3,2,26]	X
E3 ubiquitin-protein ligase HERC4 [EC:2,3,2,26]	X
ubiquitin-protein ligase E3 A [EC:2,3,2,26]	X
terminal uridylyltransferase [EC:2,7,7,52]	X
serine palmitoyltransferase [EC:2,3,1,50]	X
maternal embryonic leucine zipper kinase [EC:2,7,11,1]	X
NIMA (never in mitosis gene a)-related kinase [EC:2,7,11,1]	X
condensin-2 complex subunit D3	X
AMP deaminase [EC:3,5,4,6]	X
proline iminopeptidase [EC:3,4,11,5]	X
tropomodulin	X
elongator complex protein 3 [EC:2,3,1,48]	X
membrane-associated progesterone receptor component	X
palmitoyltransferase ZDHHC2/15/20 [EC:2,3,1,225]	X
tubby-related protein 1	X
protein disulfide-isomerase A1 [EC:5,3,4,1]	X
protein transport protein SEC24	X
tubulin polyglutamylase TTLL6/13 [EC:6,-,-,-]	X
uridine kinase [EC:2,7,1,48]	X
casein kinase 1, gamma [EC:2,7,11,1]	X
phosphorylated CTD-interacting factor 1	X
malate dehydrogenase (oxaloacetate-decarboxylating)(NADP+) [EC:1,1,1,40]	X
L-lactate dehydrogenase (cytochrome) [EC:1,1,2,3]	X
U4/U6,U5 tri-snRNP-associated protein 2	X
epidermal growth factor receptor substrate 15	X
RNA exonuclease 1 [EC:3,1,-,-]	X
sentrin-specific protease 1 [EC:3,4,22,68]	X
NIMA (never in mitosis gene a)-related kinase [EC:2,7,11,1]	X
tubulin polyglutamylase TTLL1 [EC:6,-,-,-]	X
tubulin polyglutamylase TTLL9 [EC:6,-,-,-]	X
dynein assembly factor 1, axonemal	X
protein phosphatase 1 regulatory subunit 7	X
sphinganine-1-phosphate aldolase [EC:4,1,2,27]	X
serine/threonine-protein phosphatase PP1 catalytic subunit [EC:3,1,3,16]	X
DnaJ homolog subfamily C member 10	X
endoglucanase [EC:3,2,1,4]	X
voltage-dependent calcium channel T type alpha-1G	X
25S rRNA (uracil2634-N3)-methyltransferase [EC:2,1,1,313]	X
cation-transporting ATPase 13A3/4/5 [EC:3,6,3,-]	X
pre-mRNA-splicing factor ATP-dependent RNA helicase DHX15/PRP43 [EC:3,6,4,13]	X
metal transporter CNNM	X
cation-transporting ATPase 13A3/4/5 [EC:3,6,3,-]	X
alanine-glyoxylate transaminase / (R)-3-amino-2-methylpropionate-pyruvate transaminase [EC:2,6,1,44 2,6,1,40]	X
serine/threonine-protein phosphatase 6 regulatory ankyrin repeat subunit B	X
dishevelled associated activator of morphogenesis	X
solute carrier family 45, member 1/2/4	X
ATP-binding cassette, subfamily G (WHITE), member 2	X
NIMA (never in mitosis gene a)-related kinase [EC:2,7,11,1]	X
endoglucanase [EC:3,2,1,4]	X
tubulin polyglutamylase TTLL4 [EC:6,-,-,-]	X
DnaJ homolog subfamily C member 5	X
transcription factor IIIB 90 kDa subunit	X
kinesin family member 3B	X
radial spoke head protein 1	X
aurora kinase, other [EC:2,7,11,1]	X
bacterial leucyl aminopeptidase [EC:3,4,11,10]	X
dual 3',5'-cyclic-AMP and -GMP phosphodiesterase 11 [EC:3,1,4,17 3,1,4,35]	X
actin, other eukaryote	X
T-complex protein 1 subunit theta	X
dynein assembly factor 1, axonemal	X
microtubule-associated protein 1	X
neuronal calcium sensor 1	X
casein kinase 1, alpha [EC:2,7,11,1]	X
tau tubulin kinase [EC:2,7,11,26]	X
solute carrier family 50 (sugar transporter)	X
fatty acid synthase, animal type [EC:2,3,1,85]	X
RNA polymerase I-specific transcription initiation factor RRN6	X
solute carrier family 50 (sugar transporter)	X
endoglucanase [EC:3,2,1,4]	X
delta-1-pyrroline-5-carboxylate synthetase [EC:2,7,2,11 1,2,1,41]	X
cation-transporting ATPase 13A1 [EC:3,6,3,-]	X
exportin-T	X
NADPH-ferrihemoprotein reductase [EC:1,6,2,4]	X
alpha-1,3/alpha-1,6-mannosyltransferase [EC:2,4,1,132 2,4,1,257]	X
alpha-ketoglutarate-dependent dioxygenase alkB homolog 2 [EC:1,14,11,-]	X
cell division cycle 20-like protein 1, cofactor of APC complex	X
endoglucanase [EC:3,2,1,4]	X
solute carrier family 25, member 39/40	X
pre-mRNA-processing factor 19 [EC:2,3,2,27]	X
protein N-terminal methyltransferase [EC:2,1,1,244]	X
voltage-dependent calcium channel T type alpha-1G	X
DnaJ homolog subfamily A member 2	X
solute carrier family 35, member C2	X
DnaJ homolog subfamily C member 7	X
cGMP-dependent protein kinase 1 [EC:2,7,11,12]	X
hemicentin	X
ATP-binding cassette, subfamily G (WHITE), member 2	X
serine/threonine-protein kinase TTK/MPS1 [EC:2,7,12,1]	X
desert hedgehog	X
endoglucanase [EC:3,2,1,4]	X
oral-facial-digital syndrome 1 protein	X
E3 ubiquitin-protein ligase TRIP12 [EC:2,3,2,26]	X
solute carrier family 50 (sugar transporter)	X
ADP-ribosylation factor 1	X
solute carrier family 35 (UDP-sugar transporter), member A1/2/3	X
kinesin family member 15	X
MFS transporter, PHS family, inorganic phosphate transporter	X
5'-nucleotidase [EC:3,1,3,5]	X
protein tyrosine phosphatase domain-containing protein 1 [EC:3,1,3,-]	X
kinesin family member 13	X
6-phosphofructo-2-kinase / fructose-2,6-biphosphatase 3&#160; [EC:2,7,1,105 3,1,3,46]	X
rhomboid-related protein 1/2/3 [EC:3,4,21,105]	X
kinesin family member 18/19	X
kinesin family member C2/C3	X
checkpoint serine/threonine-protein kinase [EC:2,7,11,1]	X
kelch-like protein 24/35	X
ubiquitin carboxyl-terminal hydrolase 2/21 [EC:3,4,19,12]	X
ubiquitin carboxyl-terminal hydrolase 4/11/15 [EC:3,4,19,12]	X
ubiquitin carboxyl-terminal hydrolase 8 [EC:3,4,19,12]	X
centrin-1	X
NIMA (never in mitosis gene a)-related kinase [EC:2,7,11,1]	X
DNA excision repair protein ERCC-2 [EC:3,6,4,12]	X
chloride channel 3/4/5	X
putative ATP-binding cassette transporter	X
kinesin family member 18/19	X
myosin heavy chain	X
long-chain-fatty-acid--CoA ligase ACSBG [EC:6,2,1,3]	X
male germ cell-associated kinase [EC:2,7,11,22]	X
renal tumor antigen [EC:2,7,11,22]	X
ubiquitin carboxyl-terminal hydrolase 7 [EC:3,4,19,12]	X
endoglucanase [EC:3,2,1,4]	X
L-lactate dehydrogenase (cytochrome) [EC:1,1,2,3]	X
protein phosphatase PTC7 [EC:3,1,3,16]	X
protein phosphatase 1 regulatory subunit 7	X
dual specificity MAP kinase phosphatase [EC:3,1,3,16 3,1,3,48]	X
ATP-dependent RNA helicase DHX36 [EC:3,6,4,13]	X
pre-mRNA-splicing factor ATP-dependent RNA helicase DHX15/PRP43 [EC:3,6,4,13]	X
histone acetyltransferase MYST1 [EC:2,3,1,48]	X
KRAB domain-containing zinc finger protein	X
Notch	X
protein DGCR14	X
rhomboid-like protein [EC:3,4,21,105]	X
vesicle-associated membrane protein 7	X
2-acylglycerol O-acyltransferase 2 [EC:2,3,1,22]	X
leucine-rich repeat kinase 1 [EC:2,7,11,1]	X
protein phosphatase 1 regulatory subunit 29	X
NIMA (never in mitosis gene a)-related kinase [EC:2,7,11,1]	X
diacylglycerol kinase (ATP) [EC:2,7,1,107]	X
uncharacterized protein	X
calpain-13 [EC:3,4,22,-]	X
DNA-directed RNA polymerase II subunit RPB7	X
apyrase [EC:3,6,1,5]	X
kinesin family member 11	X
diacylglycerol kinase (ATP) [EC:2,7,1,107]	X
kinesin family member C2/C3	X
12-oxophytodienoic acid reductase [EC:1,3,1,42]	X
golgin subfamily B member 1	X
Cdc25 family phosphatase [EC:3,1,3,48 1,20,4,-]	X
ATP-binding cassette, subfamily A (ABC1), member 3	X
elongation factor 3	X
E3 ubiquitin-protein ligase ATL6/9/15/31/42/55 [EC:2,3,2,27]	X
E3 ubiquitin-protein ligase BIG BROTHER and related proteins [EC:2,3,2,27]	X
PHD and RING finger domain-containing protein 1	X
RING-H2 zinc finger protein RHA1	X
HSPB1-associated protein 1	X
1-pyrroline-5-carboxylate dehydrogenase [EC:1,2,1,88]	X
malonate-semialdehyde dehydrogenase (acetylating) / methylmalonate-semialdehyde dehydrogenase [EC:1,2,1,18 1,2,1,27]	X
kinesin family member 1	X
MFS transporter, OCT family, solute carrier family 22 (organic cation transporter), member 15	X
ATP-binding cassette, subfamily C (CFTR/MRP), member 2	X
ATP-binding cassette, subfamily C (CFTR/MRP), member 5	X
xylogalacturonan beta-1,3-xylosyltransferase [EC:2,4,2,41]	X
threonyl-tRNA synthetase [EC:6,1,1,3]	X
patatin-like phospholipase domain-containing protein 2 [EC:3,1,1,3]	X
intraflagellar transport protein 27	X
tubulin polyglutamylase TTLL4 [EC:6,-,-,-]	X
elongation of very long chain fatty acids protein 7 [EC:2,3,1,199]	X
nicotinic acetylcholine receptor, invertebrate	X
serine/threonine-protein phosphatase 6 regulatory ankyrin repeat subunit A	X
deoxyribodipyrimidine photo-lyase [EC:4,1,99,3]	X
calpain-15 [EC:3,4,22,-]	X
DNA-directed RNA polymerase II subunit RPB1 [EC:2,7,7,6]	X
tRNA-dihydrouridine synthase 3 [EC:1,3,1,89]	X
structural maintenance of chromosome 1	X
non-canonical poly(A) RNA polymerase PAPD5/7 [EC:2,7,7,19]	X
Cd2+/Zn2+-exporting ATPase [EC:3,6,3,3 3,6,3,5]	X
serine/threonine-protein kinase TTK/MPS1 [EC:2,7,12,1]	X
serine/threonine-protein phosphatase 5 [EC:3,1,3,16]	X
tryptophan 2,3-dioxygenase [EC:1,13,11,11]	X
DnaJ homolog subfamily B member 6	X
DNA excision repair protein ERCC-6	X
DNA damage-inducible protein 1	X
SET and MYND domain-containing protein	X
choline dehydrogenase [EC:1,1,99,1]	X
separase [EC:3,4,22,49]	X
solute carrier family 8 (sodium/calcium exchanger)	X
E3 ubiquitin-protein ligase RFWD2 [EC:2,3,2,27]	X
serine/threonine-protein kinase LATS1/2 [EC:2,7,11,1]	X
vacuolar protein sorting-associated protein 26	X
centrosomal protein CEP70	X
tubby-related protein 1	X
beta-amylase [EC:3,2,1,2]	X
solute carrier family 38 (sodium-coupled neutral amino acid transporter), member 10	X
solute carrier family 38 (sodium-coupled neutral amino acid transporter), member 11	X
katanin p60 ATPase-containing subunit A1 [EC:3,6,4,3]	X
kinesin family member 5	X
glutamate synthase (NADPH/NADH) [EC:1,4,1,13 1,4,1,14]	X
alpha-galactosidase [EC:3,2,1,22]	X
pre-mRNA-processing factor 40	X
FK506-binding protein 8 [EC:5,2,1,8]	X
centromeric protein E	X
pseudouridylate synthase / pseudouridine kinase [EC:4,2,1,70 2,7,1,83]	X
solute carrier family 39 (zinc transporter), member 1/2/3	X
23S rRNA (adenine1618-N6)-methyltransferase [EC:2,1,1,181]	X
methyltransferase [EC:2,1,1,-]	X
ATP-dependent RNA helicase DDX5/DBP2 [EC:3,6,4,13]	X
tRNA-dihydrouridine synthase 3 [EC:1,3,1,89]	X
serine/threonine-protein kinase LATS1/2 [EC:2,7,11,1]	X
proteasome-interacting protein CIC1	X
E3 ubiquitin-protein ligase SHPRH [EC:3,6,4,- 2,3,2,27]	X
phosphatidylinositol-4,5-bisphosphate 3-kinase [EC:2,7,1,153]	X
DNA cross-link repair 1A protein	X
cyclin-dependent kinase inhibitor 2C	X
centriolar protein POC1	X
katanin p80 WD40 repeat-containing subunit B1	X
coiled-coil domain-containing protein 61	X
tRNA-dihydrouridine synthase 3 [EC:1,3,1,89]	X
tau tubulin kinase [EC:2,7,11,26]	X
DNA topoisomerase I [EC:5,99,1,2]	X
DNA repair and recombination protein RAD54 and RAD54-like protein [EC:3,6,4,-]	X
golgin subfamily B member 1	X
golgin subfamily B member 1	X
endoglucanase [EC:3,2,1,4]	X
serine/threonine-protein phosphatase 2B regulatory subunit	X
N6-L-threonylcarbamoyladenine synthase [EC:2,3,1,234]	X
tropomodulin	X
ribose-phosphate pyrophosphokinase [EC:2,7,6,1]	X
multidrug resistance protein, MATE family	X
acyl-CoA dehydrogenase [EC:1,3,8,7]	X
acyl-CoA dehydrogenase family member 10	X
acyl-CoA dehydrogenase family member 11	X
glycerol-3-phosphate dehydrogenase [EC:1,1,5,3]	X
sulfate permease, SulP family	X
sacsin	X
4-coumarate--CoA ligase [EC:6,2,1,12]	X
NIMA (never in mitosis gene a)-related kinase [EC:2,7,11,1]	X
cyclin A	X
latrophilin 2	X
dual 3',5'-cyclic-AMP and -GMP phosphodiesterase 11 [EC:3,1,4,17 3,1,4,35]	X
senataxin [EC:3,6,4,-]	X
CCR4-NOT transcription complex subunit 1	X
endothelin-converting enzyme [EC:3,4,24,71]	X
DEP domain-containing protein 5	X
regulator of telomere elongation helicase 1 [EC:3,6,4,12]	X
protein kinase A [EC:2,7,11,11]	X
euchromatic histone-lysine N-methyltransferase [EC:2,1,1,43]	X
solute carrier family 25 (mitochondrial carrier protein), member 16	X
E3 ubiquitin-protein ligase HERC3 [EC:2,3,2,26]	X
kinesin family member 1	X
aspartate kinase [EC:2,7,2,4]	X
solute carrier family 9 (sodium/hydrogen exchanger), member 2	X
nucleotide-binding oligomerization domain-containing protein 2	X
uncharacterized protein	X
palmitoyltransferase ZDHHC2/15/20 [EC:2,3,1,225]	X
calcium/calmodulin-dependent protein kinase kinase [EC:2,7,11,17]	X
aurora kinase, other [EC:2,7,11,1]	X
pyridoxine kinase [EC:2,7,1,35]	X
F-box protein, helicase, 18 [EC:3,6,4,12]	X
syntaxin 1A	X
dihydrodiol dehydrogenase / D-xylose 1-dehydrogenase (NADP) [EC:1,3,1,20 1,1,1,179]	X
E3 ubiquitin-protein ligase HUWE1 [EC:2,3,2,26]	X
E3 ubiquitin-protein ligase NEDD4 [EC:2,3,2,26]	X
cleavage and polyadenylation specificity factor subunit 1	X
ubiquilin	X
ubiquitin carboxyl-terminal hydrolase 20/33 [EC:3,4,19,12]	X
centromere protein J	X
werner syndrome ATP-dependent helicase [EC:3,6,4,12]	X
golgin subfamily B member 1	X
tRNA-dihydrouridine synthase 3 [EC:1,3,1,89]	X
DNA-directed RNA polymerase II subunit RPB1 [EC:2,7,7,6]	X
NIMA (never in mitosis gene a)-related kinase [EC:2,7,11,1]	X
ubiquitin carboxyl-terminal hydrolase 31 [EC:3,4,19,12]	X
calpain, invertebrate [EC:3,4,22,-]	X
kinesin family member 6/9	X
terminal uridylyltransferase [EC:2,7,7,52]	X
kinesin family member 2/24	X
kinesin family member 1	X
PHD finger protein 20	X
dynein assembly factor 1, axonemal	X
dishevelled associated activator of morphogenesis	X
kinesin family member 11	X
dual 3',5'-cyclic-AMP and -GMP phosphodiesterase 11 [EC:3,1,4,17 3,1,4,35]	X
biphenyl-4-hydroxylase	X
intracellular protein transport protein USO1	X
tubulin polyglutamylase TTLL6/13 [EC:6,-,-,-]	X
centrosomal protein CEP164	X
multidrug resistance protein, MATE family	X
tRNA-specific adenosine deaminase 1 [EC:3,5,4,34]	X
regulator of nonsense transcripts 1 [EC:3,6,4,-]	X
syntaxin 1B/2/3	X
ATP-dependent RNA helicase DHX36 [EC:3,6,4,13]	X
calpain-9 [EC:3,4,22,-]	X
katanin p80 WD40 repeat-containing subunit B1	X
nocturnin [EC:3,1,13,4]	X
exodeoxyribonuclease III [EC:3,1,11,2]	X
phosphorylase kinase gamma subunit [EC:2,7,11,19]	X
aurora kinase, other [EC:2,7,11,1]	X
endoglucanase [EC:3,2,1,4]	X
pumilio RNA-binding family	X
cation-transporting ATPase 13A3/4/5 [EC:3,6,3,-]	X
nuclear pore complex protein Nup98-Nup96	X
potassium voltage-gated channel Eag-related subfamily H member 5	X
putative transposase	X
Rho-type GTPase-activating protein 1/2	X
DnaJ homolog subfamily B member 4	X
cAMP-specific phosphodiesterase 4 [EC:3,1,4,53]	X
adenylate cyclase 10 [EC:4,6,1,1]	X
small subunit ribosomal protein S29e		X
small subunit ribosomal protein S27e		X
large subunit ribosomal protein L37e		X
large subunit ribosomal protein L44e		X
small subunit ribosomal protein S17e		X
small subunit ribosomal protein S15Ae		X
small subunit ribosomal protein S30e		X
large subunit ribosomal protein L14e		X
large subunit ribosomal protein L37Ae		X
large subunit ribosomal protein L29e		X
small subunit ribosomal protein S15e		X
large subunit ribosomal protein L11e		X
large subunit ribosomal protein L35Ae		X
small subunit ribosomal protein S21e		X
small subunit ribosomal protein S24e		X
large subunit ribosomal protein LP1		X
small subunit ribosomal protein S25e		X
large subunit ribosomal protein L39e		X
large subunit ribosomal protein LP1		X
large subunit ribosomal protein L38e		X
large subunit ribosomal protein L15e		X
large subunit ribosomal protein L36e		X
large subunit ribosomal protein L40e		X
large subunit ribosomal protein LP2		X
small subunit ribosomal protein S23e		X
large subunit ribosomal protein L23e		X
small subunit ribosomal protein S14e		X
large subunit ribosomal protein L4e		X
large subunit ribosomal protein L35e		X
small subunit ribosomal protein S3e		X
large subunit ribosomal protein LP0		X
small subunit ribosomal protein S4e		X
large subunit ribosomal protein L9e		X
large subunit ribosomal protein L10e		X
elongation factor 1-alpha		X
cellular nucleic acid-binding protein		X
large subunit ribosomal protein L3e		X
large subunit ribosomal protein LP2		X
H/ACA ribonucleoprotein complex subunit 3		X
ATP-dependent RNA helicase UAP56/SUB2 [EC:3.6.4.13]		X
ATP-dependent RNA helicase UAP56/SUB2 [EC:3.6.4.13]		X
ATP-dependent RNA helicase UAP56/SUB2 [EC:3.6.4.13]		X
translation initiation factor 4A		X
elongation factor 2		X
U4/U6 small nuclear ribonucleoprotein SNU13		X
U4/U6 small nuclear ribonucleoprotein SNU13		X
small nuclear ribonucleoprotein F		X
U5 snRNP protein, DIM1 family		X
GTP-binding nuclear protein Ran		X
GTP-binding nuclear protein Ran		X
small subunit ribosomal protein S20e		X
cellular nucleic acid-binding protein		X
large subunit ribosomal protein LP2		X
GTP-binding nuclear protein Ran		X
GTP-binding nuclear protein Ran		X
DNA-directed RNA polymerases I, II, and III subunit RPABC5		X
DNA-directed RNA polymerases I, II, and III subunit RPABC5		X
DNA-directed RNA polymerases I, II, and III subunit RPABC5		X
prefoldin subunit 4		X
3'-5' exoribonuclease 1 [EC:3.1.-.-]		X
protein transport protein SEC61 subunit alpha		X
protein transport protein SEC61 subunit alpha		X
protein transport protein SEC61 subunit alpha		X
transcription elongation factor B, polypeptide 1		X
transcription elongation factor B, polypeptide 1		X
rRNA 2'-O-methyltransferase fibrillarin [EC:2.1.1.-]		X
ribosome biogenesis protein NSA2		X
tRNA acetyltransferase TAN1		X
H/ACA ribonucleoprotein complex subunit 1		X
translation initiation factor 3 subunit F		X
nucleolar protein 58		X
galactokinase [EC:2.7.1.6]		X
galactokinase [EC:2.7.1.6]		X
splicing factor 3B subunit 5		X
large subunit ribosomal protein L24e		X
NTF2-related export protein 1/2		X
NTF2-related export protein 1/2		X
NTF2-related export protein 1/2		X
DNA-directed RNA polymerases I, II, and III subunit RPABC4		X
DNA-directed RNA polymerases I, II, and III subunit RPABC4		X
DNA-directed RNA polymerases I, II, and III subunit RPABC4		X
prefoldin subunit 2		X
small nuclear ribonucleoprotein D3		X
small nuclear ribonucleoprotein D3		X
La-related protein 7		X
translation initiation factor 3 subunit E		X
DNA-directed RNA polymerases I, II, and III subunit RPABC1		X
H/ACA ribonucleoprotein complex subunit 2		X
DNA-directed RNA polymerases I, II, and III subunit RPABC1		X
DNA-directed RNA polymerases I, II, and III subunit RPABC1		X
DNA-directed RNA polymerase I subunit RPA12		X
DNA-directed RNA polymerase I subunit RPA12		X
DNA-directed RNA polymerase I subunit RPA12		X
bud site selection protein 20		X
translation initiation factor 6		X
H/ACA ribonucleoprotein complex subunit 4 [EC:5.4.99.-]		X
UV excision repair protein RAD23		X
UV excision repair protein RAD23		X
charged multivesicular body protein 4		X
prefoldin beta subunit		X
U6 snRNA-associated Sm-like protein LSm8		X
rRNA-processing protein CGR1		X
60S ribosome subunit biogenesis protein NIP7		X
U6 snRNA-associated Sm-like protein LSm8		X
translation initiation factor 3 subunit G		X
mitochondrial import inner membrane translocase subunit TIM9		X
translation initiation factor 3 subunit M		X
casein kinase II subunit alpha [EC:2.7.11.1]		X
casein kinase II subunit alpha [EC:2.7.11.1]		X
casein kinase II subunit alpha [EC:2.7.11.1]		X
casein kinase II subunit alpha [EC:2.7.11.1]		X
casein kinase II subunit alpha [EC:2.7.11.1]		X
casein kinase II subunit alpha [EC:2.7.11.1]		X
phosphatidylinositol-binding clathrin assembly protein		X
FUS-interacting serine-arginine-rich protein 1		X
DNA-directed RNA polymerases I, II, and III subunit RPABC2		X
DNA-directed RNA polymerases I, II, and III subunit RPABC2		X
DNA-directed RNA polymerases I, II, and III subunit RPABC2		X
S-(hydroxymethyl)glutathione dehydrogenase / alcohol dehydrogenase [EC:1.1.1.284 1.1.1.1]		X
S-(hydroxymethyl)glutathione dehydrogenase / alcohol dehydrogenase [EC:1.1.1.284 1.1.1.1]		X
S-(hydroxymethyl)glutathione dehydrogenase / alcohol dehydrogenase [EC:1.1.1.284 1.1.1.1]		X
S-(hydroxymethyl)glutathione dehydrogenase / alcohol dehydrogenase [EC:1.1.1.284 1.1.1.1]		X
S-(hydroxymethyl)glutathione dehydrogenase / alcohol dehydrogenase [EC:1.1.1.284 1.1.1.1]		X
S-(hydroxymethyl)glutathione dehydrogenase / alcohol dehydrogenase [EC:1.1.1.284 1.1.1.1]		X
S-(hydroxymethyl)glutathione dehydrogenase / alcohol dehydrogenase [EC:1.1.1.284 1.1.1.1]		X
S-(hydroxymethyl)glutathione dehydrogenase / alcohol dehydrogenase [EC:1.1.1.284 1.1.1.1]		X
S-(hydroxymethyl)glutathione dehydrogenase / alcohol dehydrogenase [EC:1.1.1.284 1.1.1.1]		X
U6 snRNA-associated Sm-like protein LSm3		X
U6 snRNA-associated Sm-like protein LSm3		X
U3 small nucleolar ribonucleoprotein protein IMP3		X
H/ACA ribonucleoprotein complex subunit 2		X
translation initiation factor 2 subunit 1		X
translation initiation factor 2 subunit 1		X
translation initiation factor 2 subunit 1		X
lysyl-tRNA synthetase, class II [EC:6.1.1.6]		X
translation initiation factor 2 subunit 3		X
translation initiation factor 3 subunit B		X
obg-like ATPase 1		X
translation initiation factor 3 subunit D		X
seryl-tRNA synthetase [EC:6.1.1.11]		X
mRNA turnover protein 4		X
U6 snRNA-associated Sm-like protein LSm7		X
DNA-directed RNA polymerases I and III subunit RPAC2		X
U6 snRNA-associated Sm-like protein LSm7		X
DNA-directed RNA polymerases I and III subunit RPAC2		X
DNA-directed RNA polymerases I and III subunit RPAC2		X
phosphatidylserine decarboxylase [EC:4.1.1.65]		X
heat shock 70kDa protein 1/8		X
heat shock 70kDa protein 1/8		X
nucleolar protein 56		X
heat shock 70kDa protein 1/8		X
heat shock 70kDa protein 1/8		X
protein BCP1		X
translation initiation factor 3 subunit I		X
U1 small nuclear ribonucleoprotein C		X
large subunit ribosomal protein L10e		X
PUA domain protein		X
multifunctional methyltransferase subunit TRM112		X
protein SFI1		X
nucleolysin TIA-1/TIAR		X
DNA-directed RNA polymerase II subunit RPB11		X
DNA-directed RNA polymerase II subunit RPB11		X
DNA-directed RNA polymerase II subunit RPB11		X
U2 small nuclear ribonucleoprotein A'		X
U6 snRNA-associated Sm-like protein LSm2		X
U6 snRNA-associated Sm-like protein LSm2		X
translation initiation factor 5		X
translation initiation factor 5		X
RNA-binding protein Musashi		X
DNA-directed RNA polymerases I, II, and III subunit RPABC3		X
nucleolar GTP-binding protein		X
prolyl-tRNA synthetase [EC:6.1.1.15]		X
asparaginyl-tRNA synthetase [EC:6.1.1.22]		X
DNA-directed RNA polymerases I, II, and III subunit RPABC3		X
splicing factor, arginine/serine-rich 7		X
nucleolysin TIA-1/TIAR		X
peptidyl-prolyl isomerase H (cyclophilin H) [EC:5.2.1.8]		X
DNA-directed RNA polymerases I, II, and III subunit RPABC3		X
histidyl-tRNA synthetase [EC:6.1.1.21]		X
alanyl-tRNA synthetase [EC:6.1.1.7]		X
guanine deaminase [EC:3.5.4.3]		X
calcium binding protein 39		X
DNA-directed RNA polymerase II subunit RPB7		X
calcium binding protein 39		X
DNA-directed RNA polymerase II subunit RPB7		X
DNA-directed RNA polymerase II subunit RPB7		X
U2 small nuclear ribonucleoprotein B''		X
peptidyl-tRNA hydrolase, PTH2 family [EC:3.1.1.29]		X
glycyl-tRNA synthetase [EC:6.1.1.14]		X
DNA-directed RNA polymerase II subunit RPB9		X
DNA-directed RNA polymerase II subunit RPB9		X
bud site selection protein 31		X
splicing factor 3A subunit 3		X
DNA-directed RNA polymerase II subunit RPB9		X
AP-1 complex subunit mu		X
ADP-ribosylation factor GTPase-activating protein 2/3		X
THO complex subunit 2		X
THO complex subunit 2		X
RNA-binding protein PNO1		X
U1 small nuclear ribonucleoprotein 70kDa		X
DnaJ homolog subfamily C member 2		X
rRNA 2'-O-methyltransferase fibrillarin [EC:2.1.1.-]		X
ribosome biogenesis protein UTP30		X
ribosomal RNA-processing protein 9		X
peptidyl-prolyl cis-trans isomerase-like 1 [EC:5.2.1.8]		X
ATP-binding cassette, subfamily F, member 2		X
U2 small nuclear ribonucleoprotein B''		X
midasin		X
pre-rRNA-processing protein TSR2		X
peptidyl-prolyl isomerase E (cyclophilin E) [EC:5.2.1.8]		X
protein MAK16		X
charged multivesicular body protein 2A		X
ATP-dependent RNA helicase DDX60 [EC:3.6.4.13]		X
survival of motor neuron-related-splicing factor 30		X
ribosome biogenesis protein BRX1		X
coiled-coil domain-containing protein 12		X
importin-5		X
phenylalanyl-tRNA synthetase alpha chain [EC:6.1.1.20]		X
pre-mRNA-splicing factor ISY1		X
vacuolar protein sorting-associated protein 26		X
U3 small nucleolar RNA-associated protein 24		X
nuclear cap-binding protein subunit 2		X
N-terminal acetyltransferase B complex catalytic subunit [EC:2.3.1.88]		X
diphthine methyl ester synthase [EC:2.1.1.314]		X
nuclear cap-binding protein subunit 2		X
casein kinase II subunit beta		X
nuclear cap-binding protein subunit 2		X
casein kinase II subunit beta		X
casein kinase II subunit beta		X
casein kinase II subunit beta		X
casein kinase II subunit beta		X
casein kinase II subunit beta		X
phosphatidate cytidylyltransferase [EC:2.7.7.41]		X
tRNA wybutosine-synthesizing protein 1 [EC:4.1.3.44]		X
far upstream element-binding protein		X
large subunit ribosomal protein L7e		X
phosphatidate cytidylyltransferase [EC:2.7.7.41]		X
signal recognition particle subunit SRP72		X
splicing factor U2AF 65 kDa subunit		X
uncharacterized protein		X
peptidylprolyl isomerase [EC:5.2.1.8]		X
RNA-binding protein Luc7-like 2		X
pescadillo		X
aspartyl-tRNA synthetase [EC:6.1.1.12]		X
pre-mRNA-processing factor 19 [EC:2.3.2.27]		X
pre-mRNA-processing factor 19 [EC:2.3.2.27]		X
nucleolar protein 15		X
methionyl-tRNA synthetase [EC:6.1.1.10]		X
nuclear pore complex protein Nup54		X
FK506-binding nuclear protein [EC:5.2.1.8]		X
methionyl-tRNA synthetase [EC:6.1.1.10]		X
protein mago nashi		X
nicotinamide N-methyltransferase [EC:2.1.1.1]		X
ATP-dependent RNA helicase DDX5/DBP2 [EC:3.6.4.13]		X
protein mago nashi		X
urease accessory protein		X
U6 snRNA-associated Sm-like protein LSm4		X
U3 small nucleolar ribonucleoprotein protein IMP4		X
rRNA-processing protein EBP2		X
signal recognition particle subunit SRP54 [EC:3.6.5.4]		X
regulator of ribosome biosynthesis		X
protein mago nashi		X
signal recognition particle subunit SRP54 [EC:3.6.5.4]		X
signal recognition particle subunit SRP54 [EC:3.6.5.4]		X
U6 snRNA-associated Sm-like protein LSm4		X
rRNA small subunit pseudouridine methyltransferase Nep1 [EC:2.1.1.260]		X
casein kinase II subunit beta		X
casein kinase II subunit beta		X
casein kinase II subunit beta		X
casein kinase II subunit beta		X
sperm-associated antigen 1		X
nuclear GTP-binding protein		X
cell division cycle protein 37		X
casein kinase II subunit beta		X
casein kinase II subunit beta		X
pleiotropic regulator 1		X
ribosome production factor 2		X
DNA-directed RNA polymerases I and III subunit RPAC1		X
DNA-directed RNA polymerases I and III subunit RPAC1		X
DNA-directed RNA polymerase III subunit RPC11		X
DNA-directed RNA polymerase III subunit RPC11		X
DNA-directed RNA polymerase III subunit RPC11		X
peptide alpha-N-acetyltransferase [EC:2.3.1.88]		X
far upstream element-binding protein		X
DNA-directed RNA polymerases I and III subunit RPAC1		X
Ataxin-3 [EC:3.4.22.-]		X
transcription elongation factor SPT4		X
cysteine and histidine-rich domain-containing protein 1		X
symplekin		X
uncharacterized protein		X
symplekin		X
isoleucyl-tRNA synthetase [EC:6.1.1.5]		X
RNA 3'-terminal phosphate cyclase-like protein		X
ribosomal RNA-processing protein 1		X
ribosome production factor 1		X
COMPASS component SWD3		X
DnaJ homolog subfamily A member 5		X
nuclear pore complex protein Nup62		X
WD repeat and SOF domain-containing protein 1		X
U4/U6 small nuclear ribonucleoprotein PRP4		X
ATP-dependent RNA helicase DDX18/HAS1 [EC:3.6.4.13]		X
tryptophanyl-tRNA synthetase [EC:6.1.1.2]		X
ATP-binding cassette, subfamily D (ALD), member 3		X
ATP-binding cassette, subfamily D (ALD), member 3		X
charged multivesicular body protein 6		X
cell cycle arrest protein BUB3		X
protein phosphatase 1 regulatory subunit 11		X
ubiquitin-activating enzyme E1 [EC:6.2.1.45]		X
ribosomal RNA methyltransferase Nop2 [EC:2.1.1.-]		X
cell cycle arrest protein BUB3		X
sentrin-specific protease 7 [EC:3.4.22.68]		X
type I protein arginine methyltransferase [EC:2.1.1.319]		X
glutaminyl-tRNA synthetase [EC:6.1.1.18]		X
dual oxidase [EC:1.6.3.1 1.11.1.-]		X
uncharacterized protein		X
smad nuclear-interacting protein 1		X
AP-1 complex subunit gamma-1		X
charged multivesicular body protein 5		X
ribosomal RNA-processing protein 8 [EC:2.1.1.287]		X
Cdc25 family phosphatase [EC:3.1.3.48 1.20.4.-]		X
pre-mRNA-processing factor 8		X
sperm-associated antigen 1		X
ATP-binding cassette, subfamily F, member 3		X
cleavage stimulation factor subunit 1		X
sarcosine dehydrogenase [EC:1.5.8.3]		X
nuclear GTP-binding protein		X
pre-mRNA-processing factor 17		X
U3 small nucleolar ribonucleoprotein protein LCP5		X
CDP-diacylglycerol--inositol 3-phosphatidyltransferase [EC:2.7.8.11]		X
Pin2-interacting protein X1		X
U3 small nucleolar RNA-associated protein 5		X
CDP-diacylglycerol--inositol 3-phosphatidyltransferase [EC:2.7.8.11]		X
tRNA wybutosine-synthesizing protein 4 [EC:2.1.1.290 2.3.1.231]		X
protein HIRA/HIR1		X
CDP-diacylglycerol--inositol 3-phosphatidyltransferase [EC:2.7.8.11]		X
[phosphatase 2A protein]-leucine-carboxy methyltransferase [EC:2.1.1.233]		X
splicing factor 3A subunit 3		X
pre-mRNA-processing factor 19 [EC:2.3.2.27]		X
pre-mRNA-processing factor 19 [EC:2.3.2.27]		X
PX domain-containing protein kinase-like protein		X
protein farnesyltransferase/geranylgeranyltransferase type-1 subunit alpha [EC:2.5.1.58 2.5.1.59]		X
116 kDa U5 small nuclear ribonucleoprotein component		X
ATP-binding cassette, subfamily F, member 1		X
cohesin complex subunit SCC1		X
nonsense-mediated mRNA decay protein 3		X
nonsense-mediated mRNA decay protein 3		X
cohesin complex subunit SCC1		X
ribosome assembly protein RRB1		X
receptor-interacting serine/threonine-protein kinase 4 [EC:2.7.11.1]		X
peptidylprolyl isomerase domain and WD repeat-containing protein 1 [EC:5.2.1.8]		X
translation initiation factor 4E		X
translation initiation factor 4E		X
protein N-terminal methyltransferase [EC:2.1.1.244]		X
splicing factor U2AF 35 kDa subunit		X
protein transport protein SEC13		X
nuclear pore complex protein Nup98-Nup96		X
translation initiation factor 4E		X
poly(A) polymerase [EC:2.7.7.19]		X
protein transport protein SEC13		X
RIO kinase 2 [EC:2.7.11.1]		X
ESCRT-II complex subunit VPS25		X
coatomer subunit beta'		X
large subunit GTPase 1 [EC:3.6.1.-]		X
translation initiation factor 4E		X
translation initiation factor 4G		X
pre-mRNA-splicing factor SPF27		X
ATP-dependent RNA helicase DDX47/RRP3 [EC:3.6.4.13]		X
signal recognition particle subunit SRP54 [EC:3.6.5.4]		X
peptide alpha-N-acetyltransferase [EC:2.3.1.88]		X
cell growth-regulating nucleolar protein		X
23S rRNA (adenine2503-C2)-methyltransferase [EC:2.1.1.192]		X
RNA-binding protein NOB1		X
U4/U6 small nuclear ribonucleoprotein PRP3		X
signal recognition particle subunit SRP54 [EC:3.6.5.4]		X
nuclear pore complex protein Nup54		X
7SK snRNA methylphosphate capping enzyme [EC:2.1.1.-]		X
U3 small nucleolar RNA-associated protein 11		X
cation-transporting ATPase 13A3/4/5 [EC:3.6.3.-]		X
signal recognition particle subunit SRP54 [EC:3.6.5.4]		X
ATP-dependent RNA helicase DDX23/PRP28 [EC:3.6.4.13]		X
protein transport protein SEC13		X
DNA-directed RNA polymerase I subunit RPA1 [EC:2.7.7.6]		X
mitochondrial import inner membrane translocase subunit TIM22		X
tRNA (guanine-N(7)-)-methyltransferase subunit TRM82		X
peptidyl-prolyl isomerase D [EC:5.2.1.8]		X
26S proteasome non-ATPase regulatory subunit 10		X
ribosomal RNA-processing protein 17		X
DNA-directed RNA polymerase I subunit RPA1 [EC:2.7.7.6]		X
ribosome biogenesis protein YTM1		X
peptidyl-prolyl isomerase D [EC:5.2.1.8]		X
exosome complex exonuclease RRP6 [EC:3.1.13.-]		X
uncharacterized protein		X
ribosomal RNA-processing protein 7		X
ESCRT-I complex subunit VPS37		X
DnaJ homolog subfamily B member 12		X
DNA-directed RNA polymerase I subunit RPA1 [EC:2.7.7.6]		X
tRNA (guanine-N7-)-methyltransferase [EC:2.1.1.33]		X
CCR4-NOT transcription complex subunit 2		X
DNA-directed RNA polymerase I subunit RPA43		X
transcription elongation factor S-II		X
structure-specific recognition protein 1		X
phosphatidylserine decarboxylase [EC:4.1.1.65]		X
peptidyl-tRNA hydrolase, PTH2 family [EC:3.1.1.29]		X
uncharacterized protein		X
DNA-directed RNA polymerase I subunit RPA43		X
OTU domain-containing protein 6 [EC:3.4.19.12]		X
U3 small nucleolar RNA-associated protein 3		X
solute carrier family 30 (zinc transporter), member 2		X
vacuolar protein sorting-associated protein 29		X
nuclear GTP-binding protein		X
solute carrier family 39 (zinc transporter), member 1/2/3		X
DNA-directed RNA polymerase I subunit RPA43		X
cation-transporting ATPase 13A1 [EC:3.6.3.-]		X
pre-mRNA-processing factor 40		X
cleavage stimulation factor subunit 2		X
adenylate kinase [EC:2.7.4.3]		X
terminal uridylyltransferase [EC:2.7.7.52]		X
translation initiation factor 3 subunit C		X
adenylate kinase [EC:2.7.4.3]		X
vacuolar protein-sorting-associated protein 4		X
geranylgeranyl transferase type-2 subunit beta [EC:2.5.1.60]		X
DNA-directed RNA polymerase II subunit RPB2 [EC:2.7.7.6]		X
DNA-directed RNA polymerase III subunit RPC8		X
long-chain acyl-CoA synthetase [EC:6.2.1.3]		X
serine/arginine repetitive matrix protein 1		X
protein phosphatase 1G [EC:3.1.3.16]		X
DNA-directed RNA polymerase III subunit RPC8		X
serine/arginine repetitive matrix protein 1		X
E3 ubiquitin-protein ligase HUWE1 [EC:2.3.2.26]		X
importin-5		X
long-chain acyl-CoA synthetase [EC:6.2.1.3]		X
biotin--protein ligase [EC:6.3.4.9 6.3.4.10 6.3.4.11 6.3.4.15]		X
DNA-directed RNA polymerase II subunit RPB2 [EC:2.7.7.6]		X
template-activating factor I		X
DNA-directed RNA polymerase II subunit RPB2 [EC:2.7.7.6]		X
coiled-coil domain-containing protein 130		X
DNA-directed RNA polymerase III subunit RPC8		X
long-chain acyl-CoA synthetase [EC:6.2.1.3]		X
18S rRNA (adenine1779-N6/adenine1780-N6)-dimethyltransferase [EC:2.1.1.183]		X
long-chain acyl-CoA synthetase [EC:6.2.1.3]		X
tRNA (guanine9-N1)-methyltransferase [EC:2.1.1.221]		X
splicing factor 45		X
bifunctional dihydroflavonol 4-reductase/flavanone 4-reductase [EC:1.1.1.219 1.1.1.234]		X
nuclear pore complex protein Nup93		X
presequence protease [EC:3.4.24.-]		X
uncharacterized protein		X
FUS-interacting serine-arginine-rich protein 1		X
protein phosphatase 1L [EC:3.1.3.16]		X
programmed cell death 6-interacting protein		X
pre-rRNA-processing protein TSR1		X
SET and MYND domain-containing protein		X
ribosomal RNA-processing protein 36		X
tRNA (adenine57-N1/adenine58-N1)-methyltransferase [EC:2.1.1.219 2.1.1.220]		X
conserved oligomeric Golgi complex subunit 3		X
DNA-directed RNA polymerases I, II, and III subunit RPABC2		X
DNA-directed RNA polymerases I, II, and III subunit RPABC2		X
pumilio homology domain family member 6		X
DnaJ homolog subfamily B member 4		X
mRNA-capping enzyme [EC:2.7.7.50 3.6.1.-]		X
sterol 24-C-methyltransferase [EC:2.1.1.41]		X
DNA-directed RNA polymerases I, II, and III subunit RPABC2		X
U3 small nucleolar RNA-associated protein 5		X
ribosome assembly protein 4		X
uncharacterized protein		X
phosphoethanolamine N-methyltransferase [EC:2.1.1.103]		X
DNA-directed RNA polymerase III subunit RPC6		X
DNA-directed RNA polymerase II subunit RPB1 [EC:2.7.7.6]		X
DNA-directed RNA polymerase III subunit RPC6		X
WD repeat-containing protein 68		X
metal transporter CNNM		X
E3 SUMO-protein ligase RanBP2		X
DNA-directed RNA polymerase II subunit RPB1 [EC:2.7.7.6]		X
protein KRI1		X
DNA-directed RNA polymerase II subunit RPB1 [EC:2.7.7.6]		X
transcription initiation factor TFIID TATA-box-binding protein		X
ubiquitin-conjugating enzyme E2 J2 [EC:2.3.2.23]		X
protein phosphatase 1L [EC:3.1.3.16]		X
cytoplasmic tRNA 2-thiolation protein 1 [EC:2.7.7.-]		X
DNA-directed RNA polymerase III subunit RPC6		X
ribosome biogenesis protein NSA1		X
pre-mRNA-splicing factor ATP-dependent RNA helicase DHX15/PRP43 [EC:3.6.4.13]		X
periodic tryptophan protein 1		X
regulator of chromosome condensation		X
methionyl aminopeptidase [EC:3.4.11.18]		X
U3 small nucleolar RNA-associated protein 18		X
vacuolar protein sorting-associated protein VTA1		X
SCY1-like protein 2		X
TBC1 domain family member 2B		X
ESF2/ABP1 family protein		X
guanylate kinase [EC:2.7.4.8]		X
ubiquitin-conjugating enzyme E2 J2 [EC:2.3.2.23]		X
type I protein arginine methyltransferase [EC:2.1.1.319]		X
exosome complex component RRP4		X
target of EGR1 protein 1		X
maspardin		X
ATP-dependent DNA helicase 2 subunit 1		X
monothiol glutaredoxin		X
ATP-dependent RNA helicase DDX56/DBP9 [EC:3.6.4.13]		X
elongation factor 3		X
methionyl aminopeptidase [EC:3.4.11.18]		X
transcription initiation factor TFIID subunit 2		X
intron-binding protein aquarius		X
deoxyhypusine synthase [EC:2.5.1.46]		X
tRNA nucleotidyltransferase (CCA-adding enzyme) [EC:2.7.7.72 3.1.3.- 3.1.4.-]		X
ADP-ribosylation factor 1		X
exosome complex component RRP40		X
HIV Tat-specific factor 1		X
ATP-dependent RNA helicase DHX36 [EC:3.6.4.13]		X
U3 small nucleolar RNA-associated protein 23		X
protein-S-isoprenylcysteine O-methyltransferase [EC:2.1.1.100]		X
pre-mRNA-splicing factor ATP-dependent RNA helicase DHX16 [EC:3.6.4.13]		X
vacuolar protein sorting-associated protein 33		X
nucleolar protein 6		X
ADP-ribosylation factor 1		X
prolyl-tRNA synthetase [EC:6.1.1.15]		X
ribosome biogenesis protein BMS1		X
polyribonucleotide nucleotidyltransferase [EC:2.7.7.8]		X
3-phosphoinositide dependent protein kinase-1 [EC:2.7.11.1]		X
regulator of nonsense transcripts 2		X
queuine tRNA-ribosyltransferase [EC:2.4.2.29]		X
cystathionine gamma-lyase [EC:4.4.1.1]		X
DnaJ homolog subfamily C member 17		X
U11/U12 small nuclear ribonucleoprotein 31 kDa protein		X
RNA-binding protein 39		X
chromodomain helicase DNA binding protein 8 [EC:3.6.4.12]		X
multisite-specific tRNA:(cytosine-C5)-methyltransferase [EC:2.1.1.202]		X
tRNA (cytosine34-C5)-methyltransferase [EC:2.1.1.203]		X
3-phosphoinositide dependent protein kinase-1 [EC:2.7.11.1]		X
exosome complex component RRP45		X
cleavage and polyadenylation specificity factor subunit 3 [EC:3.1.27.-]		X
ATP-dependent RNA helicase DDX49/DBP8 [EC:3.6.4.13]		X
regulator of nonsense transcripts 2		X
cystathionine gamma-lyase [EC:4.4.1.1]		X
WD repeat-containing protein 68		X
U3 small nucleolar RNA-associated protein 6		X
ribonuclease Z [EC:3.1.26.11]		X
3-phosphoinositide dependent protein kinase-1 [EC:2.7.11.1]		X
3-phosphoinositide dependent protein kinase-1 [EC:2.7.11.1]		X
cystathionine gamma-lyase [EC:4.4.1.1]		X
protein MAK11		X
3-phosphoinositide dependent protein kinase-1 [EC:2.7.11.1]		X
CCR4-NOT transcription complex subunit 6 [EC:3.1.13.4]		X
3-phosphoinositide dependent protein kinase-1 [EC:2.7.11.1]		X
3-phosphoinositide dependent protein kinase-1 [EC:2.7.11.1]		X
3-phosphoinositide dependent protein kinase-1 [EC:2.7.11.1]		X
ribosomal RNA-processing protein 12		X
UFM1-specific protease 2 [EC:3.4.22.-]		X
transcription elongation regulator 1		X
microfibrillar-associated protein 1		X
peptidyl-prolyl cis-trans isomerase-like 2 [EC:5.2.1.8]		X
splicing factor U2AF 65 kDa subunit		X
peptidyl-prolyl isomerase D [EC:5.2.1.8]		X
polyribonucleotide nucleotidyltransferase [EC:2.7.7.8]		X
IK cytokine		X
coiled-coil domain-containing protein 55		X
NAD-dependent deacetylase sirtuin 4 [EC:3.5.1.-]		X
U3 small nucleolar RNA-associated protein 15		X
rRNA biogenesis protein RRP5		X
DNA-directed RNA polymerase III subunit RPC1 [EC:2.7.7.6]		X
calcium/calmodulin-dependent serine protein kinase [EC:2.7.11.1]		X
polyribonucleotide nucleotidyltransferase [EC:2.7.7.8]		X
16S rRNA (guanosine(1370)-2'-O)-methyltransferase [EC:2.1.1.-]		X
ribosome biogenesis protein SSF1/2		X
DNA-directed RNA polymerase III subunit RPC1 [EC:2.7.7.6]		X
ribosome biogenesis protein MAK21		X
ATP-dependent RNA helicase DDX5/DBP2 [EC:3.6.4.13]		X
nucleolar complex protein 2		X
DNA-directed RNA polymerase III subunit RPC1 [EC:2.7.7.6]		X
splicing factor U2AF 65 kDa subunit		X
pre-rRNA-processing protein TSR4		X
nuclear pore complex protein Nup155		X
transportin-3		X
uncharacterized protein		X
E3 SUMO-protein ligase PIAS1		X
serine/threonine-protein kinase Chk2 [EC:2.7.11.1]		X
serine/threonine-protein kinase Chk2 [EC:2.7.11.1]		X
2-(3-amino-3-carboxypropyl)histidine synthase [EC:2.5.1.108]		X
pre-mRNA-splicing factor ATP-dependent RNA helicase DHX15/PRP43 [EC:3.6.4.13]		X
ATP-dependent RNA helicase DDX27 [EC:3.6.4.13]		X
serine/threonine kinase 3		X
stromal membrane-associated protein		X
nucleolar protein 4		X
serine/threonine kinase 3		X
trimethylguanosine synthase [EC:2.1.1.-]		X
tRNA (guanine26-N2/guanine27-N2)-dimethyltransferase [EC:2.1.1.215 2.1.1.216]		X
non-canonical poly(A) RNA polymerase PAPD5/7 [EC:2.7.7.19]		X
serine/threonine-protein kinase TTK/MPS1 [EC:2.7.12.1]		X
ribosome biogenesis protein ERB1		X
senataxin [EC:3.6.4.-]		X
serine/threonine kinase 3		X
NUAK family, SNF1-like kinase [EC:2.7.11.1]		X
NAD-dependent deacetylase sirtuin 5 [EC:3.5.1.-]		X
serine/threonine-protein kinase Chk2 [EC:2.7.11.1]		X
regulator of nonsense transcripts 1 [EC:3.6.4.-]		X
U3 small nucleolar RNA-associated protein 4		X
NAD-dependent deacetylase sirtuin 4 [EC:3.5.1.-]		X
regulator of nonsense transcripts 1 [EC:3.6.4.-]		X
tRNA (uracil-5-)-methyltransferase [EC:2.1.1.-]		X
serine/threonine kinase 3		X
serine/threonine kinase 3		X
serine/threonine-protein kinase TTK/MPS1 [EC:2.7.12.1]		X
protein LTV1		X
RAC serine/threonine-protein kinase [EC:2.7.11.1]		X
N-acetyltransferase 10 [EC:2.3.1.-]		X
vacuolar fusion protein MON1		X
Vam6/Vps39-like protein vacuolar protein sorting-associated protein 39		X
tyrosyl-DNA phosphodiesterase 2 [EC:3.1.4.-]		X
HtrA serine peptidase 2 [EC:3.4.21.108]		X
HtrA serine peptidase 2 [EC:3.4.21.108]		X
HtrA serine peptidase 2 [EC:3.4.21.108]		X
ESCRT-II complex subunit VPS36		X
WD40 repeat-containing protein SMU1		X
protein AATF/BFR2		X
ATP-dependent RNA helicase DHX36 [EC:3.6.4.13]		X
DNA/RNA-binding protein KIN17		X
senataxin [EC:3.6.4.-]		X
25S rRNA (uracil2634-N3)-methyltransferase [EC:2.1.1.313]		X
protein SDA1		X
FK506-binding protein 2 [EC:5.2.1.8]		X
periodic tryptophan protein 2		X
COMPASS component SWD2		X
beclin 1		X
beclin 1		X
U3 small nucleolar RNA-associated protein 14		X
U3 small nucleolar RNA-associated protein MPP10		X
RAC serine/threonine-protein kinase [EC:2.7.11.1]		X
mitochondrial chaperone BCS1		X
threonine dehydratase [EC:4.3.1.19]		X
RAC serine/threonine-protein kinase [EC:2.7.11.1]		X
elongation factor 3		X
deltex [EC:2.3.2.27]		X
alkylated DNA repair protein alkB homolog 8 [EC:1.14.11.- 2.1.1.229]		X
cyclin-dependent kinase 8/11 [EC:2.7.11.22 2.7.11.23]		X
U3 small nucleolar RNA-associated protein 21		X
tRNA (guanine10-N2)-methyltransferase [EC:2.1.1.214]		X
threonine dehydratase [EC:4.3.1.19]		X
pre-rRNA-processing protein TSR1		X
U3 small nucleolar RNA-associated protein 19		X
AP-1 complex subunit beta-1		X
vacuolar protein sorting-associated protein 11		X
nuclear pore complex protein Nup214		X
cleavage and polyadenylation specificity factor subunit 1		X
ATP-dependent RNA helicase DDX54/DBP10 [EC:3.6.4.13]		X
RAC serine/threonine-protein kinase [EC:2.7.11.1]		X
U3 small nucleolar RNA-associated protein 12		X
exportin-2 (importin alpha re-exporter)		X
RAC serine/threonine-protein kinase [EC:2.7.11.1]		X
ribonuclease P/MRP protein subunit RPP1 [EC:3.1.26.5]		X
ribonuclease P/MRP protein subunit RPP1 [EC:3.1.26.5]		X
RAC serine/threonine-protein kinase [EC:2.7.11.1]		X
RAC serine/threonine-protein kinase [EC:2.7.11.1]		X
RAC serine/threonine-protein kinase [EC:2.7.11.1]		X
RAC serine/threonine-protein kinase [EC:2.7.11.1]		X
RAC serine/threonine-protein kinase [EC:2.7.11.1]		X
phosphatidylinositol glycan, class S		X
nuclear pore complex protein Nup107		X
transcription initiation factor TFIID subunit 15		X
serine/threonine-protein kinase TTK/MPS1 [EC:2.7.12.1]		X
RAC serine/threonine-protein kinase [EC:2.7.11.1]		X
RAC serine/threonine-protein kinase [EC:2.7.11.1]		X
RAC serine/threonine-protein kinase [EC:2.7.11.1]		X
RAC serine/threonine-protein kinase [EC:2.7.11.1]		X
RAC serine/threonine-protein kinase [EC:2.7.11.1]		X
serine/threonine-protein kinase TTK/MPS1 [EC:2.7.12.1]		X
RAC serine/threonine-protein kinase [EC:2.7.11.1]		X
RAC serine/threonine-protein kinase [EC:2.7.11.1]		X
RAC serine/threonine-protein kinase [EC:2.7.11.1]		X
non-canonical poly(A) RNA polymerase PAPD5/7 [EC:2.7.7.19]		X
RAC serine/threonine-protein kinase [EC:2.7.11.1]		X
RAC serine/threonine-protein kinase [EC:2.7.11.1]		X
RNA exonuclease 4 [EC:3.1.-.-]		X
ATP-dependent RNA helicase DDX5/DBP2 [EC:3.6.4.13]		X
transcription initiation factor TFIIH subunit 4		X
transcription initiation factor TFIIH subunit 4		X
transcription initiation factor TFIID TATA-box-binding protein		X
ATP-binding cassette, subfamily G (WHITE), member 2		X
tRNA:m4X modification enzyme [EC:2.1.1.225]		X
carboxylesterase 2 [EC:3.1.1.1 3.1.1.84 3.1.1.56]		X
tRNA pseudouridine38-40 synthase [EC:5.4.99.12]		X
ATP-dependent RNA helicase DDX42 [EC:3.6.4.13]		X
nuclear inhibitor of protein phosphatase 1 [EC:3.1.4.-]		X
DNA excision repair protein ERCC-6		X
protein transport protein SEC20		X
alkylated DNA repair protein alkB homolog 8 [EC:1.14.11.- 2.1.1.229]		X
diphthamide biosynthesis protein 2		X
25S rRNA (uracil2634-N3)-methyltransferase [EC:2.1.1.313]		X
ribosome biogenesis protein ENP2		X
exonuclease 3'-5' domain-containing protein 1		X
midasin		X
AdoMet-dependent rRNA methyltransferase SPB1 [EC:2.1.1.-]		X
U3 small nucleolar RNA-associated protein 7		X
DNA-directed RNA polymerase I subunit RPA2 [EC:2.7.7.6]		X
translation initiation factor 4E		X
translation initiation factor 4E		X
uncharacterized protein		X
SET and MYND domain-containing protein		X
SET and MYND domain-containing protein		X
ribosome assembly protein 4		X
E3 ubiquitin-protein ligase RNF14 [EC:2.3.2.27]		X
tRNA (guanine37-N1)-methyltransferase [EC:2.1.1.228]		X
nonsense-mediated mRNA decay protein 3		X
translation initiation factor 4E		X
nonsense-mediated mRNA decay protein 3		X
NADPH-ferrihemoprotein reductase [EC:1.6.2.4]		X
dipeptidyl-peptidase 9 [EC:3.4.14.5]		X
ankyrin repeat, SAM and basic leucine zipper domain-containing protein 1		X
RIO kinase 1 [EC:2.7.11.1]		X
lariat debranching enzyme [EC:3.1.-.-]		X
polyadenylate-binding protein		X
methionyl-tRNA synthetase [EC:6.1.1.10]		X
methionyl-tRNA synthetase [EC:6.1.1.10]		X
DNA-directed RNA polymerase I subunit RPA2 [EC:2.7.7.6]		X
exosome complex exonuclease DIS3/RRP44 [EC:3.1.13.-]		X
DNA-directed RNA polymerase I subunit RPA2 [EC:2.7.7.6]		X
histone-lysine N-methyltransferase SETD3 [EC:2.1.1.43]		X
polyadenylate-binding protein		X
polyadenylate-binding protein		X
translation initiation factor 4E		X
tRNA (cytidine32/guanosine34-2'-O)-methyltransferase [EC:2.1.1.205]		X
methionyl aminopeptidase [EC:3.4.11.18]		X
type II protein arginine methyltransferase [EC:2.1.1.320]		X
type II protein arginine methyltransferase [EC:2.1.1.320]		X
SET and MYND domain-containing protein		X
dynamin 1-like protein [EC:3.6.5.5]		X
dynamin 1-like protein [EC:3.6.5.5]		X
optic atrophy protein 1 [EC:3.6.5.5]		X
tRNA (cytosine34-C5)-methyltransferase [EC:2.1.1.203]		X
type II protein arginine methyltransferase [EC:2.1.1.320]		X
cyclin-dependent kinase 8/11 [EC:2.7.11.22 2.7.11.23]		X
solute carrier family 20 (sodium-dependent phosphate transporter)		X
dynamin 1-like protein [EC:3.6.5.5]		X
multisite-specific tRNA:(cytosine-C5)-methyltransferase [EC:2.1.1.202]		X
DNA-directed RNA polymerase III subunit RPC2 [EC:2.7.7.6]		X
DNA-directed RNA polymerase III subunit RPC2 [EC:2.7.7.6]		X
DNA-directed RNA polymerase III subunit RPC2 [EC:2.7.7.6]		X
protein MPE1		X
nucleolar protein 14		X
multisite-specific tRNA:(cytosine-C5)-methyltransferase [EC:2.1.1.202]		X
solute carrier family 20 (sodium-dependent phosphate transporter)		X
DIS3-like exonuclease 2 [EC:3.1.13.-]		X
tRNA (cytosine34-C5)-methyltransferase [EC:2.1.1.203]		X
U3 small nucleolar RNA-associated protein 25		X
MAP7 domain-containing protein 1		X
ATP-dependent RNA helicase DOB1 [EC:3.6.4.13]		X
alkylated DNA repair protein alkB homolog 4 [EC:1.14.11.-]		X
ribonuclease Z [EC:3.1.26.11]		X
cyclin-dependent kinase 12/13 [EC:2.7.11.22 2.7.11.23]		X
ATP-dependent RNA helicase DDX42 [EC:3.6.4.13]		X
cell division cycle 2-like [EC:2.7.11.22]		X
ERI1 exoribonuclease 2 [EC:3.1.-.-]		X
protein farnesyltransferase subunit beta [EC:2.5.1.58]		X
senataxin [EC:3.6.4.-]		X
nucleolar complex protein 3		X
E3 ubiquitin-protein ligase synoviolin [EC:2.3.2.27]		X
mitogen-activated protein kinase 4/6 [EC:2.7.11.24]		X
TBC1 domain family member 5		X
leukotriene-A4 hydrolase [EC:3.3.2.6]		X
E3 ubiquitin-protein ligase synoviolin [EC:2.3.2.27]		X
spermidine synthase [EC:2.5.1.16]		X
spermidine synthase [EC:2.5.1.16]		X
threonylcarbamoyladenosine tRNA methylthiotransferase CDKAL1 [EC:2.8.4.5]		X
tRNA pseudouridine synthase 10 [EC:5.4.99.-]		X
spermidine synthase [EC:2.5.1.16]		X
spermidine synthase [EC:2.5.1.16]		X
nucleolar MIF4G domain-containing protein 1		X
hypoxia-inducible factor prolyl hydroxylase [EC:1.14.11.29]		X
vacuolar protein sorting-associated protein 8		X
CCR4-NOT transcription complex subunit 6 [EC:3.1.13.4]		X
queuine tRNA-ribosyltransferase subunit QTRTD1 [EC:2.4.2.29]		X
protein angel		X
3-phosphoinositide dependent protein kinase-1 [EC:2.7.11.1]		X
3-phosphoinositide dependent protein kinase-1 [EC:2.7.11.1]		X
3-phosphoinositide dependent protein kinase-1 [EC:2.7.11.1]		X
3-phosphoinositide dependent protein kinase-1 [EC:2.7.11.1]		X
3-phosphoinositide dependent protein kinase-1 [EC:2.7.11.1]		X
3-phosphoinositide dependent protein kinase-1 [EC:2.7.11.1]		X
3-phosphoinositide dependent protein kinase-1 [EC:2.7.11.1]		X
3-phosphoinositide dependent protein kinase-1 [EC:2.7.11.1]		X
exportin-1		X
exportin-1		X
exportin-1		X
[truncated: 2,685 more rows]
